# Supplementary material for: Prognostic values of immune scores and immune microenvironment-related genes for hepatocellular carcinoma
Source: Aging (Albany NY). 2020 Mar 25;12(6):5479–99. doi: 10.18632/aging.102971 (PMC7138561; doi:10.18632/aging.102971)
Supplement: Supplementary File 1 [file aging-12-102971-s002..txt]

short.id	iCluster clusters	age	HCV consensus	WGS	HBV consensus
TCGA-BC-4072	iCluster:1	74.00	neg	no	neg
TCGA-BC-4073	iCluster:3	73.00	neg	no	neg
TCGA-BC-A10R	iCluster:1	66.00	neg	no	neg
TCGA-BC-A10S	iCluster:2	81.00	neg	no	neg
TCGA-BC-A10T	iCluster:3	76.00	neg	no	neg
TCGA-BC-A10U	iCluster:3	69.00	neg	no	neg
TCGA-BC-A10W	iCluster:1	50.00	neg	no	pos
TCGA-BC-A10X	iCluster:1	52.00	neg	no	neg
TCGA-BC-A10Y	iCluster:3	76.00	neg	no	neg
TCGA-BC-A10Z	iCluster:3	62.00	neg	no	neg
TCGA-BC-A110	iCluster:1	51.00	neg	no	neg
TCGA-BC-A112	iCluster:1	80.00	neg	no	neg
TCGA-BC-A216	iCluster:3	62.00	neg	yes	neg
TCGA-BC-A217	iCluster:3	75.00	neg	yes	neg
TCGA-BC-A3KF	iCluster:3	66.00	neg	no	neg
TCGA-BC-A3KG	iCluster:3	68.00	neg	no	neg
TCGA-BC-A5W4	iCluster:3	69.00	neg	no	neg
TCGA-BC-A69H	iCluster:1	64.00	neg	no	neg
TCGA-BC-A69I	iCluster:2	69.00	neg	no	neg
TCGA-BD-A2L6	iCluster:3	69.00	neg	no	neg
TCGA-BD-A3EP	iCluster:2	75.00	neg	no	neg
TCGA-BW-A5NO	iCluster:3	50.00	pos	yes	neg
TCGA-BW-A5NP	iCluster:1	26.00	neg	yes	pos
TCGA-BW-A5NQ	iCluster:3	63.00	neg	yes	neg
TCGA-CC-5258	iCluster:1	48.00	neg	no	pos
TCGA-CC-5259	NA	60.00	neg	no	pos
TCGA-CC-5260	iCluster:1	61.00	neg	yes	neg
TCGA-CC-5261	iCluster:1	44.00	neg	yes	neg
TCGA-CC-5262	iCluster:2	67.00	neg	yes	pos
TCGA-CC-5263	iCluster:3	35.00	neg	no	pos
TCGA-CC-5264	iCluster:3	71.00	neg	no	pos
TCGA-CC-A123	NA	24.00	neg	no	neg
TCGA-CC-A1HT	iCluster:1	50.00	neg	yes	pos
TCGA-CC-A3M9	iCluster:1	45.00	neg	no	pos
TCGA-CC-A3MA	iCluster:1	61.00	neg	no	neg
TCGA-CC-A3MB	iCluster:2	36.00	neg	no	pos
TCGA-CC-A3MC	iCluster:1	54.00	neg	no	pos
TCGA-CC-A5UC	iCluster:1	63.00	neg	no	pos
TCGA-CC-A5UD	iCluster:2	45.00	neg	no	pos
TCGA-CC-A5UE	iCluster:3	48.00	neg	no	pos
TCGA-CC-A7IF	iCluster:1	59.00	neg	no	neg
TCGA-CC-A7IG	iCluster:1	47.00	neg	no	pos
TCGA-CC-A7IH	iCluster:3	58.00	neg	no	neg
TCGA-CC-A7II	iCluster:1	54.00	neg	no	pos
TCGA-CC-A7IJ	iCluster:1	56.00	neg	no	neg
TCGA-CC-A7IK	iCluster:3	59.00	neg	no	pos
TCGA-CC-A7IL	iCluster:3	61.00	neg	no	pos
TCGA-DD-A113	iCluster:1	55.00	neg	no	neg
TCGA-DD-A114	iCluster:1	42.00	pos	no	neg
TCGA-DD-A115	iCluster:3	53.00	neg	no	neg
TCGA-DD-A116	iCluster:1	68.00	neg	no	pos
TCGA-DD-A118	iCluster:1	77.00	neg	no	neg
TCGA-DD-A119	iCluster:1	40.00	neg	no	pos
TCGA-DD-A11A	iCluster:2	67.00	neg	no	pos
TCGA-DD-A11B	iCluster:2	73.00	neg	no	neg
TCGA-DD-A11C	iCluster:3	69.00	neg	no	neg
TCGA-DD-A11D	iCluster:3	57.00	neg	no	neg
TCGA-DD-A1E9	NA	70.00	neg	yes	neg
TCGA-DD-A1EA	iCluster:3	68.00	neg	no	pos
TCGA-DD-A1EB	iCluster:2	72.00	neg	yes	neg
TCGA-DD-A1EC	iCluster:1	20.00	neg	no	neg
TCGA-DD-A1ED	iCluster:1	68.00	neg	yes	neg
TCGA-DD-A1EE	iCluster:3	73.00	pos	no	neg
TCGA-DD-A1EF	iCluster:1	57.00	neg	no	neg
TCGA-DD-A1EG	iCluster:3	76.00	neg	yes	neg
TCGA-DD-A1EH	iCluster:1	23.00	neg	yes	pos
TCGA-DD-A1EI	iCluster:1	46.00	neg	yes	pos
TCGA-DD-A1EJ	iCluster:3	71.00	neg	yes	neg
TCGA-DD-A1EK	iCluster:3	64.00	neg	no	neg
TCGA-DD-A1EL	iCluster:3	23.00	neg	yes	pos
TCGA-DD-A39V	iCluster:3	77.00	neg	no	neg
TCGA-DD-A39W	iCluster:2	29.00	neg	no	neg
TCGA-DD-A39X	iCluster:1	78.00	neg	no	neg
TCGA-DD-A39Y	iCluster:3	67.00	neg	no	neg
TCGA-DD-A39Z	iCluster:2	43.00	neg	no	neg
TCGA-DD-A3A0	NA	70.00	neg	no	neg
TCGA-DD-A3A1	iCluster:3	65.00	neg	no	neg
TCGA-DD-A3A2	iCluster:2	76.00	neg	no	neg
TCGA-DD-A3A3	iCluster:1	45.00	neg	no	pos
TCGA-DD-A3A4	iCluster:2	37.00	neg	no	neg
TCGA-DD-A3A5	iCluster:3	66.00	neg	no	neg
TCGA-DD-A3A7	iCluster:2	67.00	neg	yes	neg
TCGA-DD-A3A8	iCluster:2	75.00	neg	yes	neg
TCGA-DD-A3A9	iCluster:1	64.00	neg	yes	neg
TCGA-DD-A4NA	iCluster:1	67.00	neg	yes	neg
TCGA-DD-A4NB	iCluster:1	25.00	neg	yes	neg
TCGA-DD-A4ND	iCluster:2	56.00	neg	yes	neg
TCGA-DD-A4NE	NA	75.00	neg	yes	neg
TCGA-DD-A4NF	iCluster:2	72.00	pos	no	neg
TCGA-DD-A4NG	NA	77.00	neg	no	neg
TCGA-DD-A4NH	iCluster:1	65.00	neg	no	neg
TCGA-DD-A4NI	iCluster:2	67.00	neg	no	neg
TCGA-DD-A4NJ	NA	54.00	neg	no	neg
TCGA-DD-A4NK	NA	80.00	neg	no	neg
TCGA-DD-A4NL	iCluster:1	46.00	neg	no	neg
TCGA-DD-A4NN	iCluster:1	56.00	neg	no	neg
TCGA-DD-A4NO	iCluster:2	65.00	pos	no	neg
TCGA-DD-A4NP	iCluster:2	32.00	neg	no	neg
TCGA-DD-A4NQ	iCluster:3	60.00	neg	no	pos
TCGA-DD-A4NR	iCluster:1	85.00	neg	no	neg
TCGA-DD-A4NS	iCluster:1	61.00	neg	no	neg
TCGA-DD-A4NV	iCluster:2	61.00	neg	no	neg
TCGA-DD-A73A	iCluster:3	71.00	neg	no	neg
TCGA-DD-A73B	iCluster:2	72.00	neg	no	neg
TCGA-DD-A73C	iCluster:2	65.00	neg	no	neg
TCGA-DD-A73D	iCluster:3	68.00	pos	no	neg
TCGA-DD-A73E	iCluster:3	66.00	neg	no	neg
TCGA-DD-A73F	iCluster:3	77.00	neg	no	neg
TCGA-DD-A73G	iCluster:1	73.00	neg	no	neg
TCGA-ED-A459	iCluster:2	47.00	neg	yes	neg
TCGA-ED-A4XI	iCluster:1	58.00	neg	yes	neg
TCGA-ED-A5KG	iCluster:1	60.00	neg	no	neg
TCGA-ED-A627	iCluster:1	74.00	neg	no	neg
TCGA-ED-A66X	iCluster:1	35.00	neg	no	neg
TCGA-ED-A66Y	iCluster:1	51.00	neg	no	neg
TCGA-ED-A7PX	iCluster:1	48.00	neg	no	neg
TCGA-ED-A7PY	iCluster:1	20.00	neg	no	neg
TCGA-ED-A7PZ	iCluster:3	61.00	neg	no	neg
TCGA-ED-A7XO	NA	29.00	neg	no	pos
TCGA-ED-A7XP	iCluster:1	53.00	neg	no	pos
TCGA-ED-A82E	iCluster:1	60.00	neg	no	neg
TCGA-EP-A12J	iCluster:2	62.00	pos	no	neg
TCGA-EP-A26S	iCluster:3	70.00	neg	yes	neg
TCGA-EP-A2KA	iCluster:2	52.00	neg	yes	neg
TCGA-EP-A2KB	iCluster:2	46.00	pos	yes	neg
TCGA-EP-A2KC	iCluster:3	62.00	pos	no	neg
TCGA-EP-A3JL	iCluster:2	76.00	neg	no	neg
TCGA-EP-A3RK	iCluster:2	73.00	neg	yes	neg
TCGA-ES-A2HS	iCluster:2	80.00	neg	yes	neg
TCGA-ES-A2HT	iCluster:1	54.00	pos	yes	neg
TCGA-FV-A23B	iCluster:2	70.00	pos	yes	neg
TCGA-FV-A2QQ	iCluster:2	80.00	neg	yes	neg
TCGA-FV-A2QR	iCluster:3	75.00	neg	no	neg
TCGA-FV-A3I1	iCluster:3	81.00	neg	yes	neg
TCGA-FV-A3R2	NA	75.00	neg	yes	neg
TCGA-FV-A3R3	NA	38.00	neg	yes	neg
TCGA-FV-A495	iCluster:2	51.00	pos	yes	neg
TCGA-FV-A496	iCluster:2	84.00	neg	yes	neg
TCGA-FV-A4ZP	iCluster:1	78.00	neg	???	neg
TCGA-FV-A4ZQ	iCluster:2	52.00	pos	yes	neg
TCGA-G3-A25S	iCluster:3	64.00	neg	yes	neg
TCGA-G3-A25T	iCluster:1	45.00	pos	yes	neg
TCGA-G3-A25U	iCluster:3	63.00	neg	no	pos
TCGA-G3-A25V	iCluster:2	68.00	neg	yes	neg
TCGA-G3-A25W	NA	79.00	neg	yes	neg
TCGA-G3-A25X	iCluster:1	73.00	neg	no	pos
TCGA-G3-A25Y	iCluster:1	52.00	neg	yes	pos
TCGA-G3-A25Z	iCluster:3	58.00	neg	no	pos
TCGA-G3-A3CH	iCluster:1	53.00	neg	no	pos
TCGA-G3-A3CI	iCluster:1	71.00	neg	no	neg
TCGA-G3-A3CJ	iCluster:2	52.00	pos	no	pos
TCGA-G3-A3CK	iCluster:2	61.00	neg	yes	pos
TCGA-G3-A5SI	iCluster:2	44.00	pos	no	neg
TCGA-G3-A5SJ	iCluster:3	59.00	pos	no	neg
TCGA-G3-A5SK	NA	58.00	pos	no	neg
TCGA-G3-A5SL	iCluster:2	70.00	neg	yes	neg
TCGA-G3-A5SM	iCluster:2	58.00	pos	no	neg
TCGA-G3-A6UC	iCluster:3	65.00	neg	no	neg
TCGA-G3-A7M5	iCluster:3	76.00	neg	no	neg
TCGA-G3-A7M6	iCluster:3	60.00	pos	no	neg
TCGA-G3-A7M7	iCluster:2	65.00	neg	no	neg
TCGA-G3-A7M8	iCluster:2	31.00	neg	no	neg
TCGA-G3-A7M9	iCluster:1	70.00	neg	no	neg
TCGA-HP-A5MZ	iCluster:1	68.00	neg	yes	neg
TCGA-HP-A5N0	iCluster:2	88.00	neg	no	neg
TCGA-K7-A5RF	iCluster:2	64.00	pos	no	neg
TCGA-K7-A5RG	iCluster:2	66.00	pos	no	neg
TCGA-K7-A6G5	iCluster:2	66.00	pos	no	pos
TCGA-KR-A7K0	iCluster:2	65.00	pos	no	neg
TCGA-KR-A7K7	iCluster:3	61.00	neg	no	neg
TCGA-KR-A7K8	iCluster:2	57.00	neg	no	neg
TCGA-LG-A6GG	iCluster:3	79.00	neg	no	neg
TCGA-MI-A75C	iCluster:2	64.00	pos	no	neg
TCGA-MI-A75E	iCluster:2	61.00	pos	no	neg
TCGA-MI-A75G	iCluster:3	63.00	pos	no	neg
TCGA-MI-A75H	iCluster:3	77.00	pos	no	neg
TCGA-MI-A75I	iCluster:3	61.00	pos	no	neg
TCGA-MR-A520	iCluster:2	58.00	neg	yes	neg
TCGA-NI-A4U2	iCluster:2	71.00	neg	no	neg
TCGA-O8-A75V	iCluster:2	54.00	pos	no	pos
TCGA-PD-A5DF	iCluster:3	58.00	neg	yes	neg
TCGA-QA-A7B7	iCluster:3	48.00	neg	no	pos
TCGA-RC-A6M3	iCluster:1	.	neg	no	neg
TCGA-RC-A6M4	iCluster:3	.	neg	no	neg
TCGA-RC-A6M5	iCluster:1	.	neg	no	neg
TCGA-RC-A6M6	iCluster:1	.	neg	no	neg
TCGA-RC-A7S9	iCluster:1	47.00	neg	no	pos
TCGA-RC-A7SB	iCluster:3	53.00	neg	no	pos
TCGA-RC-A7SF	iCluster:3	66.00	pos	no	neg
TCGA-RC-A7SK	iCluster:3	59.00	pos	no	neg
TCGA-RG-A7D4	iCluster:3	69.00	pos	no	neg
TCGA-UB-A7MB	iCluster:2	24.00	neg	no	neg
TCGA-UB-A7MC	iCluster:3	59.00	neg	no	pos
TCGA-UB-A7MD	iCluster:3	67.00	pos	no	neg
TCGA-UB-A7ME	iCluster:1	51.00	neg	no	pos
TCGA-UB-A7MF	iCluster:1	56.00	pos	no	pos
