# Supplementary material for: Prognostic values of immune scores and immune microenvironment-related genes for hepatocellular carcinoma
Source: Aging (Albany NY). 2020 Mar 25;12(6):5479–99. doi: 10.18632/aging.102971 (PMC7138561; doi:10.18632/aging.102971)
Supplement: Supplementary File 2 [file aging-12-102971-s001..txt]

V1	V2	SYMBOL	ENSEMBL	ENTREZID
PRF1	ImmuneScore	PRF1	ENSG00000180644	5551
GZMB	ImmuneScore	GZMB	ENSG00000100453	3002
CXCL13	ImmuneScore	CXCL13	ENSG00000156234	10563
IRF1	ImmuneScore	IRF1	ENSG00000125347	3659
IKZF1	ImmuneScore	IKZF1	ENSG00000185811	10320
HLA-E	ImmuneScore	HLA-E	ENSG00000204592	3133
ARHGAP15	LCK	ARHGAP15	ENSG00000075884	55843
ARHGAP25	LCK	ARHGAP25	ENSG00000163219	9938
CCL5	LCK	CCL5	ENSG00000271503	6352
CCR2	LCK	CCR2	ENSG00000121807	729230
CCR7	LCK	CCR7	ENSG00000126353	1236
CD2	LCK	CD2	ENSG00000116824	914
CD247	LCK	CD247	ENSG00000198821	919
CD27	LCK	CD27	ENSG00000139193	939
CD3D	LCK	CD3D	ENSG00000167286	915
CD48	LCK	CD48	ENSG00000117091	962
CD53	LCK	CD53	ENSG00000143119	963
CORO1A	LCK	CORO1A	ENSG00000102879	11151
CSF2RB	LCK	CSF2RB	ENSG00000100368	1439
EVI2B	LCK	EVI2B	ENSG00000185862	2124
FGL2	LCK	FGL2	ENSG00000127951	10875
GIMAP4	LCK	GIMAP4	ENSG00000133574	55303
GIMAP5	LCK	GIMAP5	ENSG00000196329	55340
GMFG	LCK	GMFG	ENSG00000130755	9535
GZMA	LCK	GZMA	ENSG00000145649	3001
GZMK	LCK	GZMK	ENSG00000113088	3003
HCLS1	LCK	HCLS1	ENSG00000180353	3059
IL10RA	LCK	IL10RA	ENSG00000110324	3587
IL2RG	LCK	IL2RG	ENSG00000147168	3561
IL7R	LCK	IL7R	ENSG00000168685	3575
INPP5D	LCK	INPP5D	ENSG00000168918	3635
IRF8	LCK	IRF8	ENSG00000140968	3394
ITK	LCK	ITK	ENSG00000113263	3702
KLRK1	LCK	KLRK1	ENSG00000213809	22914
LCK	LCK	LCK	ENSG00000182866	3932
LCP2	LCK	LCP2	ENSG00000043462	3937
LPXN	LCK	LPXN	ENSG00000110031	9404
LTB	LCK	LTB	ENSG00000227507	4050
PIK3CD	LCK	PIK3CD	ENSG00000171608	5293
PLAC8	LCK	PLAC8	ENSG00000145287	51316
PRG1	LCK	PRG1	NA	23574
PRKCB1	LCK	PRKCB1	ENSG00000166501	5579
PTPRC	LCK	PTPRC	ENSG00000081237	5788
RAC2	LCK	RAC2	ENSG00000128340	5880
SAMSSN1	LCK	SAMSSN1	NA	NA
SCYA5	LCK	SCYA5	ENSG00000271503	6352
SELL	LCK	SELL	ENSG00000188404	6402
SD2D1A	LCK	SD2D1A	NA	NA
SLA	LCK	SLA	ENSG00000155926	6503
SLAMF1	LCK	SLAMF1	ENSG00000117090	6504
STAT4	LCK	STAT4	ENSG00000138378	6775
TNFRSF7	LCK	TNFRSF7	ENSG00000139193	939
TRBC1	LCK	TRBC1	ENSG00000211751	28639
CD200	Tfh	CD200	ENSG00000091972	4345
CXCL13	Tfh	CXCL13	ENSG00000156234	10563
FBLN7	Tfh	FBLN7	ENSG00000144152	129804
ICOS	Tfh	ICOS	ENSG00000163600	29851
SGPP2	Tfh	SGPP2	ENSG00000163082	130367
SH2D1A	Tfh	SH2D1A	ENSG00000183918	4068
TIGIT	Tfh	TIGIT	ENSG00000181847	201633
PDCD1	Tfh	PDCD1	ENSG00000188389	5133
FOXP3	Tregs	FOXP3	ENSG00000049768	50943
C15orf53	Tregs	C15orf53	ENSG00000175779	400359
IL5	Tregs	IL5	ENSG00000113525	3567
CTLA4	Tregs	CTLA4	ENSG00000163599	1493
IL32	Tregs	IL32	ENSG00000008517	9235
GPR15	Tregs	GPR15	ENSG00000154165	2838
IL4	Tregs	IL4	ENSG00000113520	3565
GZMA	Cytolytic	GZMA	ENSG00000145649	3001
PRF1	Cytolytic	PRF1	ENSG00000180644	5551
HLA-DMA	MHC2	HLA-DMA	ENSG00000204257	3108
HLA-DQB1	MHC2	HLA-DQB1	ENSG00000179344	3119
HLA-DRA	MHC2	HLA-DRA	ENSG00000204287	3122
HLA-DRB4	MHC2	HLA-DRB4	ENSG00000227357	3126
KLRF1	NK	KLRF1	ENSG00000150045	51348
KLRC1	NK	KLRC1	ENSG00000134545	3821
FUCA1	Macrophages	FUCA1	ENSG00000179163	2517
MMP9	Macrophages	MMP9	ENSG00000100985	4318
LGMN	Macrophages	LGMN	ENSG00000100600	5641
HS3ST2	Macrophages	HS3ST2	ENSG00000122254	9956
TM4SF19	Macrophages	TM4SF19	ENSG00000145107	116211
CLEC5A	Macrophages	CLEC5A	ENSG00000258227	23601
GPNMB	Macrophages	GPNMB	ENSG00000136235	10457
C11orf45	Macrophages	C11orf45	ENSG00000174370	219833
CD68	Macrophages	CD68	ENSG00000129226	968
CYBB	Macrophages	CYBB	ENSG00000165168	1536
HLA-A	MHC1	HLA-A	ENSG00000206503	3105
HLA-B	MHC1	HLA-B	ENSG00000234745	3106
HLA-C	MHC1	HLA-C	ENSG00000204525	3107
HLA-F	MHC1	HLA-F	ENSG00000204642	3134
HLA-G	MHC1	HLA-G	ENSG00000204632	3135
HLA-J	MHC1	HLA-J	ENSG00000204622	3137
CXCL10	STAT1	CXCL10	ENSG00000169245	3627
CXCL11	STAT1	CXCL11	ENSG00000169248	6373
GBP1	STAT1	GBP1	ENSG00000117228	2633
STAT1	STAT1	STAT1	ENSG00000115415	6772
DDX58	IF_I	DDX58	ENSG00000107201	23586
HERC6	IF_I	HERC6	ENSG00000138642	55008
IFI44	IF_I	IFI44	ENSG00000137965	10561
IFI44L	IF_I	IFI44L	ENSG00000137959	10964
IFIT1	IF_I	IFIT1	ENSG00000185745	3434
IFIT2	IF_I	IFIT2	ENSG00000119922	3433
MX1	IF_I	MX1	ENSG00000157601	4599
OAS1	IF_I	OAS1	ENSG00000089127	4938
OAS3	IF_I	OAS3	ENSG00000111331	4940
RSAD2	IF_I	RSAD2	ENSG00000134321	91543
CD2	Co_stimulation	CD2	ENSG00000116824	914
CD226	Co_stimulation	CD226	ENSG00000150637	10666
CD27	Co_stimulation	CD27	ENSG00000139193	939
CD28	Co_stimulation	CD28	ENSG00000178562	940
CD40	Co_stimulation	CD40	ENSG00000101017	958
CD40LG	Co_stimulation	CD40LG	ENSG00000102245	959
CD58	Co_stimulation	CD58	ENSG00000116815	965
CD70	Co_stimulation	CD70	ENSG00000125726	970
ICOS	Co_stimulation	ICOS	ENSG00000163600	29851
ICOSLG	Co_stimulation	ICOSLG	ENSG00000160223	23308
SLAMF1	Co_stimulation	SLAMF1	ENSG00000117090	6504
TNFRSF18	Co_stimulation	TNFRSF18	ENSG00000186891	8784
TNFRSF25	Co_stimulation	TNFRSF25	ENSG00000215788	8718
TNFRSF4	Co_stimulation	TNFRSF4	ENSG00000186827	7293
TNFRSF8	Co_stimulation	TNFRSF8	ENSG00000120949	943
TNFRSF9	Co_stimulation	TNFRSF9	ENSG00000049249	3604
TNFSF14	Co_stimulation	TNFSF14	ENSG00000125735	8740
TNFSF15	Co_stimulation	TNFSF15	ENSG00000181634	9966
TNFSF18	Co_stimulation	TNFSF18	ENSG00000120337	8995
TNFSF4	Co_stimulation	TNFSF4	ENSG00000117586	7292
TNFSF8	Co_stimulation	TNFSF8	ENSG00000106952	944
TNFSF9	Co_stimulation	TNFSF9	ENSG00000125657	8744
BTLA	Co_inhibition	BTLA	ENSG00000186265	151888
C10orf54	Co_inhibition	C10orf54	ENSG00000107738	64115
CD160	Co_inhibition	CD160	ENSG00000117281	11126
CD244	Co_inhibition	CD244	ENSG00000122223	51744
CD274	Co_inhibition	CD274	ENSG00000120217	29126
CTLA4	Co_inhibition	CTLA4	ENSG00000163599	1493
HAVCR2	Co_inhibition	HAVCR2	ENSG00000135077	84868
LAG3	Co_inhibition	LAG3	ENSG00000089692	3902
LAIR1	Co_inhibition	LAIR1	ENSG00000167613	3903
LGALS9	Co_inhibition	LGALS9	ENSG00000168961	3965
PDCD1LG2	Co_inhibition	PDCD1LG2	ENSG00000197646	80380
PVRL3	Co_inhibition	PVRL3	ENSG00000177707	25945
TIGIT	Co_inhibition	TIGIT	ENSG00000181847	201633
