# Supplementary material for: Prognostic values of immune scores and immune microenvironment-related genes for hepatocellular carcinoma
Source: Aging (Albany NY). 2020 Mar 25;12(6):5479–99. doi: 10.18632/aging.102971 (PMC7138561; doi:10.18632/aging.102971)
Supplement: Supplementary File 3 [file aging-12-102971-s006..txt]

Sample	ImmuneScore	LCK	Tfh	Tregs	Cytolytic	MHC2	NK	Macrophages	MHC1	STAT1	IF_I	Co_stimulation	Co_inhibition
TCGA-DD-A11D-11	6.640889883	8.10760808	1.941211641	0.839222789	8.211579561	32.15372467	0.422046997	5.519898653	830.48746895	119.89491272	53.46936989	0.989284337	2.825105906
TCGA-DD-A3A3-01	1.414570987	0.9274624585	0.2359544485	0.136996254	2.4530032275	75.22372437	0.264628984	1.6640988585	396.312567725	4.616320968	1.9394426345	0.457388401	0.183858842
TCGA-DD-A1EF-01	7.638473511	8.503521442	3.3435003755	0.734731793	8.590542316	25.37486458	0.4526793545	8.5225996965	102.315001475	14.2778584975	7.6001958845	1.8357105855	2.588679314
TCGA-ED-A627-01	14.389066218	20.73417091	3.564751148	0.046535324	36.05989456	93.48627472	0.332951032	2.52610755	725.92266095	134.5463791	21.04039097	3.253149152	4.562042236
TCGA-DD-AACB-01	21.78088951	7.083197355	4.347973347	0	34.78009033	707.6856689	0.694655746	12.117792965	1350.5664976	118.38936615	14.28480101	1.332206905	3.917170525
TCGA-G3-A3CG-01	2.402621627	2.547861338	0.428360626	0.032840006	4.612496257	51.49731445	0.223668076	1.4983483855	943.2341764	46.80839825	16.59524441	0.6095274385	0.849267542
TCGA-BC-A10W-01	2.7966057655	4.9925661085	1.0748332145	0.638274014	4.063319802	57.13519669	0.215494698	14.7208579795	300.644785895	65.062216745	9.2672014235	0.970486194	1.520537496
TCGA-G3-A25Z-01	5.296577394	1.7218655945	0.323200345	0.045678549	1.535582721	34.7583313	0.035483796	4.323029995	864.20012675	26.129846753	6.0569925305	0.3605141935	0.615496874
TCGA-DD-AADY-01	1.6803232135	2.0842245815	0.2505677415	0	3.5841081145	15.15153313	0.099781569	0.9913690985	213.40022374	17.025162695	5.277320623	0.5916882155	0.603359818
TCGA-DD-AAEH-01	10.7349510215	8.0054643155	5.7294402125	0.082538754	44.18928623	81.0747757	0.776380032	1.6500775815	690.90405255	34.155667305	4.098269701	1.6395624875	3.30524826
TCGA-G3-A5SI-01	0.597492322	0.5646429065	0.102674134	0	0.781769186	6.528284073	0.0620491745	0.644252211	109.60286619	11.154821754	4.0750348565	0.1251758635	0.262291193
TCGA-G3-A5SL-01	3.1245532035	1.850380838	0.277908787	0.070438482	3.2951027155	20.63775444	0.253141082	1.7417184115	485.78083799	19.31725979	5.078607559	0.472755477	0.397150934
TCGA-EP-A12J-01	5.003726602	2.053549111	0.1841786425	0.039456792	7.2375888825	41.7370491	0.569873495	1.9984087345	703.2122648	182.986988065	147.97683715	0.5299000595	1.432113528
TCGA-DD-A3A8-11	4.296492696	1.702447474	0.287619382	0.068447307	7.9074335105	12.74956703	0.548677165	1.575805962	141.27556275	5.796817541	2.581971407	0.172907278	0.594531834
TCGA-DD-AAD2-01	3.904521108	5.0746490955	0.984421313	0.1763684	9.0507533545	56.67868805	0.2364701035	9.0697426785	340.514316565	19.824645995	14.255961895	1.383333802	1.815751791
TCGA-ZS-A9CF-02	3.331634939	3.9444931745	0.8368526995	0.174381942	7.0295381545	45.17023468	0.795158662	1.9736349285	248.87191389	32.600773815	9.142873287	1.343062222	1.357612729
TCGA-UB-A7MB-01	8.3455547095	1.2039160135	0.267005414	0.056423012	3.80663383	24.80608368	0.428891763	1.3359302875	550.83997163	26.370480535	5.1598831415	0.417851195	0.677758157
TCGA-UB-A7MC-01	1.4000764195	0.9629450145	0.2550185845	0.027181569	1.2286130935	15.20184612	0.110701788	1.579413444	75.11580946	29.38088894	9.3189868935	0.550957009	0.784311891
TCGA-T1-A6J8-01	1.5601187345	1.5225930215	0.3366769405	0.118854396	3.178348541	22.20066643	0.099832334	1.928319752	547.45342657	18.58773422	8.7715606685	0.415619254	0.398777872
TCGA-BC-4072-01	18.494485855	11.73939419	5.8600075245	0.069821715	38.693552015	356.6757202	0.4016935525	15.338157413	863.49602505	144.852163315	12.420705795	3.446865439	8.548614502
TCGA-DD-AACQ-01	1.474522114	0.5346882045	0.629445776	0	1.6025639175	5.414165974	0.1416015535	0.613253847	145.62512779	27.90857792	5.468043089	0.198979966	0.47890532
TCGA-2Y-A9GW-01	3.661254406	5.5476493835	1.0906752645	0.254963815	3.673169017	110.3755569	0.335007619	21.553512217	573.25542431	27.198265075	9.45273018	1.331490338	2.240512133
TCGA-MI-A75H-01	11.352244375	3.9935837985	1.128726184	0.071135856	14.95268726	84.4952774	1.1946344825	2.379243553	665.47224065	35.440135	7.5077273845	0.9255961475	1.290042281
TCGA-DD-AAEI-01	2.414400756	2.4339944125	0.5390527845	0.031513505	5.1837525365	34.61757278	0.2566887405	2.020132661	340.59442423	31.916399005	9.7998561845	0.797776252	0.549814045
TCGA-DD-AADN-01	28.790851595	5.156448364	2.0507298705	0.106853016	52.19780922	79.99865723	0.2558490855	7.366254568	560.5454178	12.987092495	2.0520979165	1.0612462165	3.521807432
TCGA-QA-A7B7-01	19.407203911	2.4119176865	1.009428829	0.151636139	6.1518476005	17.67081833	0.434419617	1.270687103	561.13237	58.242378235	7.356070995	1.1651630105	1.71101284
TCGA-DD-A1EC-11	8.830832719	2.953366518	0.5546235145	0.091727622	6.140361786	28.47712708	1.1284535975	1.189868182	160.771073825	21.546971562	8.065111637	0.28779006	2.224932671
TCGA-5C-A9VH-01	2.3393080235	2.6325873135	0.4577386375	0.078655548	4.5016663075	17.87511063	0.330229504	2.5768022535	961.79475045	15.8634543415	9.435081481	1.1018588545	0.667681813
TCGA-ZP-A9D4-01	1.1086546775	1.1363955735	0.2056743205	0.055448532	1.894846022	38.30456161	0.098399494	1.361367285	138.615543345	26.38046646	7.2203433515	0.510263562	0.603276849
TCGA-G3-AAV6-01	1.500903368	1.881494582	0.533833474	0.06860245	3.475656271	11.12780952	0.095069472	3.0060730575	84.7871089125	3.133530855	2.0164991025	0.5521628855	0.849825501
TCGA-DD-A4NG-01	4.5078734755	2.4138394595	0.8180309235	0.095092691	3.0628349185	8.487679482	0.2747517865	3.1185662745	333.42791365	13.7599444385	4.3425002095	0.7733405535	0.888041079
TCGA-ED-A8O5-01	4.464984536	2.6697456835	0.45349171	0.125407144	7.388725519	26.82921028	0.7352259105	1.495435983	154.26492214	9.001233576	7.157015085	0.50618805	0.660398483
TCGA-DD-AACO-01	2.6455910205	2.4447900055	0.366736278	0.04104403	11.3760606025	55.65929794	0.374978676	4.3458424805	261.614530565	16.12779474	5.7133636475	0.4437580855	0.67505002
TCGA-DD-AACZ-01	16.933009625	14.54344225	3.411553025	0.309097171	32.455543515	149.7081451	1.268528223	40.9989142415	385.60867692	68.27040863	6.4378077985	2.774786711	6.144710064
TCGA-CC-5264-01	3.3535764215	3.014852166	2.3875264525	0.072413065	4.758178353	28.06774902	0.148747046	5.5084552765	687.6280288	27.900185585	10.0179591165	1.194245398	2.544499397
TCGA-DD-AAW3-01	1.905871391	1.203471899	0.1069723365	0.035074737	3.160157442	11.56165218	0.1023022405	0.8734619915	258.73398016	21.511036395	7.5186338425	0.3726283015	0.626486659
TCGA-DD-AAVX-01	3.8843129275	3.8869981765	0.537919834	0.106990896	9.4867830275	72.7020874	0.581785135	1.977136552	984.71731575	141.078739175	43.300870895	0.5761292575	2.16483593
TCGA-2Y-A9HA-01	2.6479458215	1.8508942725	0.3390102535	0.13766259	4.444670439	89.83266449	0.505060561	3.2789884805	206.36983011	56.456455235	24.354067805	0.463263735	1.356021762
TCGA-ED-A82E-01	1.186589986	3.286711812	0.3883039805	0.024181452	2.055731058	73.44119263	0.2143533395	5.201050997	731.17173748	5.4313932655	9.661482809	1.11962685	0.905285239
TCGA-DD-A1EG-11	3.669875145	4.7037415505	0.571424693	0.03461653	8.2046542155	26.81346893	0.777419962	4.3586244585	155.292008375	55.939769745	8.5948033335	0.5310818555	1.970727444
TCGA-DD-AA3A-01	2.229052663	2.701236844	1.409690708	0.12120951	3.4629461765	53.10322571	0.550743312	2.189441681	667.277698475	8.167921782	4.0361913445	0.6171687845	0.647101939
TCGA-GJ-A3OU-01	22.14591694	23.56566143	4.700892329	0.447889775	27.665475845	256.2856445	0.67505382	86.13675211	1067.69281405	58.803878785	11.059669015	4.66503942	7.240920544
TCGA-G3-A7M9-01	4.2003036735	4.0453904865	2.074609399	0.881825328	4.5775152445	24.17945862	0.3347529995	3.834766984	185.780636785	21.757810595	10.340739249	2.2365012165	2.309959888
TCGA-EP-A3JL-01	11.9042019825	4.8247919085	2.202906847	0.203877792	11.8390574475	85.10179138	0.4716682585	10.962768314	415.851706525	39.969061855	7.444689989	1.195649028	1.788656116
TCGA-DD-AAEG-01	1.9747252465	0.8368290365	1.3916344345	0.026837604	1.835297227	107.1337051	0.2918700315	1.1363939045	359.218170185	11.743820666	9.2182686325	0.3225827365	0.393979698
TCGA-UB-A7MA-01	3.307374358	3.1744602915	2.132905006	0.08946941	5.665582657	56.22925186	0.217943095	4.075279951	582.508193965	16.19442749	4.0188610555	0.679361999	0.696930468
TCGA-XR-A8TG-01	2.8536047935	3.113727093	0.794491202	0.143567294	4.8656985755	31.96431923	0.5546438845	3.910872817	722.1985053	40.80424309	8.597014427	1.132203132	0.701366663
TCGA-BC-A10X-01	3.952403903	3.8989299535	0.8556955755	0.213130772	7.7618193625	25.82950783	1.1729175745	1.7633011935	348.096817975	35.56097412	12.73279047	0.5975281	1.66252327
TCGA-BC-A10Q-11	5.4255914685	1.3672478795	0.281598255	0.116664968	4.1486382485	12.62201977	0.6881861555	2.181512296	127.251561625	13.704028368	5.9096450805	0.231674522	0.82200712
TCGA-EP-A3RK-01	16.463567735	11.1847949	5.1773524285	0.21696645	27.834248545	310.5980225	0.9386345	17.1593067665	689.52538285	70.04002189	9.9068017005	2.7755101915	5.414108753
TCGA-ED-A66Y-01	1.218595415	1.048644662	0.4120343175	0.077204689	1.474800229	5.846586704	0.01170375	0.990200758	45.8095188125	1.631453514	0.99619779	0.223228775	0.524820805
TCGA-DD-A1EE-11	6.67171669	5.7396590705	1.3242046235	0.415701449	8.029179573	48.5617485	1.325906098	4.977337122	404.946945205	34.43416786	21.10000324	0.84376505	2.576397181
TCGA-DD-AADF-01	4.845188737	1.037163824	1.014593214	0.063817628	7.50225091	36.05167389	0.0303897615	0.5931619705	333.039504985	22.15858269	3.2681509255	0.43453449	1.440929532
TCGA-BC-A216-11	3.3901028635	2.537886977	0.4791327265	0.043382283	7.026098251	13.87006474	1.2622924895	2.5841019155	143.905866646	5.877897143	3.5165935755	0.2188719285	1.30128634
TCGA-CC-A9FV-01	11.6324799045	17.4204216	4.412190199	0.469482481	42.22622013	189.3408661	2.648883641	26.69897795	746.83051702	13.1222620005	12.321728705	2.411616325	4.79626894
TCGA-MI-A75G-01	1.058312863	0.797316641	0.177244276	0.145318344	1.348765075	28.35882187	0.1281223295	1.541498721	220.55537127	9.7319293025	5.472157955	0.358452663	0.561392903
TCGA-DD-A39V-01	11.462517023	3.5665012595	1.732240975	0.076605946	22.009111405	106.4129181	0.484276831	3.931888342	421.779243465	47.62140846	3.368042827	0.806263953	2.457422972
TCGA-DD-AACF-01	17.488520385	2.778545499	0.5536949335	0	6.887350321	33.81444931	0.7991585285	3.355320096	755.5511456	58.15522003	12.61797142	0.631541133	1.580110192
TCGA-G3-AAV0-01	9.2632014755	1.0960825685	0.5594177095	0	4.739075422	14.85028172	0.419660352	0.6826205705	238.1882057	13.640597821	3.9112308025	0.188607715	0.452690423
TCGA-KR-A7K2-01	1.578876257	2.282886863	0.35452728	0.112059966	6.3545866015	25.00344658	0.271047428	1.824087441	677.36229345	28.864988326	13.64037037	0.9036574365	0.620941758
TCGA-DD-A3A6-11	2.708941504	0.2176848945	0.0682993975	0	0.5893257405	3.466614962	0.0171717945	0.1284287645	53.8711638495	3.737076521	1.8112045525	0.031800673	0.07506144
TCGA-RC-A6M3-01	3.9428662065	1.8693886995	0.891361564	0.022445565	6.2994927165	43.61233902	0.179662781	3.1515339015	136.375095835	12.9180793765	4.9440221785	0.86109674	1.557383657
TCGA-DD-AACU-01	1.870937705	4.067863107	0.8131395875	0.237550557	7.9863069055	28.70524406	0.063410171	5.3602888585	541.89128875	43.173283575	21.018806455	1.170604825	0.819900215
TCGA-G3-A7M5-01	7.2932202815	1.55591923	0.8233838675	0.030365655	7.661173105	19.53095436	0.3672237245	1.2084175945	676.69532415	16.416920665	4.7929353715	0.3627167345	1.003093839
TCGA-DD-A1EJ-11	4.407724023	3.285984993	0.435787022	0.025638375	7.840907097	23.97942924	0.89934127	2.095657766	99.530016915	28.4999403955	5.8057370185	0.334362164	1.618683338
TCGA-BW-A5NP-01	1.539233446	1.623575628	0.446465567	0.065486252	2.613425255	9.761069298	0.103101872	1.8324368595	97.818162419	20.251443625	5.289035439	0.4774561225	0.38390252
TCGA-G3-A5SJ-01	14.583884	8.749466181	4.467505932	0.479676068	11.539065125	62.93389893	0.2455743925	10.8287202115	442.64670943	78.025533695	7.455516577	1.9475845095	4.320342064
TCGA-DD-AACN-01	4.598001957	6.3639347555	2.2204170825	0.170942262	8.7133150115	36.49914551	0.3039334715	4.258959234	410.09296608	57.64956188	10.131212233	1.508269012	2.217700005
TCGA-O8-A75V-01	3.8042491075	3.664976835	1.077235609	0.132316723	9.2054233555	130.0050049	0.1709366705	5.2734651565	691.03507245	12.6511817	10.764129638	1.0626464485	1.365911484
TCGA-ED-A5KG-01	66.942554475	117.66122815	33.2266798	6.687576294	119.97748946	347.6534119	7.358202934	47.466270449	1382.1942672	207.71752548	96.692646025	17.56433821	20.42371368
TCGA-G3-AAV5-01	1.785929203	1.7550266385	0.48277314	0.340327859	3.5710260865	15.73967266	0.195663536	1.584802449	154.170197475	5.273355722	2.052289605	0.5502060055	0.856482089
TCGA-NI-A4U2-01	1.5767475365	0.9906647205	0.224266585	0.04074173	1.574274182	10.85661507	0.558680156	1.510916084	277.16780665	16.730578424	2.390319109	0.184595183	0.661422908
TCGA-EP-A2KC-01	2.0794314745	2.040784359	0.552538514	0.088689454	2.8210765125	26.30965424	0.157636702	3.3464102745	929.710117485	31.261128425	17.10241842	0.670335144	0.776615679
TCGA-RC-A6M5-01	1.7327949705	2.343642354	0.359948665	0.071937829	4.1457197665	17.8711834	0.320193194	1.559283435	225.23676493	4.9594486655	2.9334698915	0.621899843	0.520565212
TCGA-2Y-A9GU-01	3.9471491575	1.5518437625	0.540160552	0.111298963	3.422230601	17.77467155	0.2181039415	1.380685508	142.094130535	5.2098314765	6.2238259315	0.635688841	0.463980168
TCGA-G3-AAV2-01	4.3296804425	1.145583451	0.1084192135	0.067541413	3.8603727815	26.1625576	0.2339425535	1.1367101075	311.453916565	13.34747839	5.550392866	0.2811380475	0.543872654
TCGA-DD-AAEA-01	7.130731344	3.362790942	1.9865512845	0.114546232	13.0788809055	41.85930252	0.3751490635	2.950260401	430.1261711	44.185113905	10.99889374	0.65478909	2.094658852
TCGA-DD-A4ND-01	6.6014895435	10.92582655	3.712356448	0.070721664	17.301054003	42.83011627	0.337087482	8.0809395925	364.95095253	78.62727927	10.880096435	2.2260234355	3.09563756
TCGA-DD-A4NO-01	2.1846733095	2.239757657	0.433052674	0	3.6885792015	28.63873482	0.4206938225	2.063795924	392.098951345	17.267389775	6.481598377	0.603425473	0.748760283
TCGA-RC-A7SK-01	1.045186937	0.910291135	0.2183770835	0.064929597	2.403308749	14.90345669	0.0804315175	0.497069776	567.455871375	5.313231826	16.656489375	0.2881295535	0.315934569
TCGA-DD-A1EB-11	6.0931204555	4.48244524	0.6957052645	0.102781549	9.420689583	22.89343643	0.926466085	1.4843592045	186.4373474	30.270763395	10.914224625	0.4557717295	2.452937126
TCGA-CC-A3MB-01	2.5200949905	2.357276082	0.645843744	0.05296414	4.638232112	15.19209576	0.2135053055	2.600793481	289.658952695	19.4999275185	5.1226465705	0.8121635615	1.155193567
TCGA-DD-A4NA-01	7.0596270565	5.3553271295	0.981545508	0.070440188	5.8128623965	89.6817627	0.8693487645	44.29219437	1588.4989852	25.54316282	10.598974705	2.0850195285	2.337418079
TCGA-DD-AAE2-01	52.381857395	5.9425718785	2.2537218335	0.113129742	14.263715265	88.15658569	0.422768474	3.750838697	542.01291291	105.404129015	14.6095767	1.0754615665	2.730535984
TCGA-RG-A7D4-01	25.16157818	9.343062878	4.104826212	0.146804273	35.15086174	422.9432678	0.236462226	6.716947319	997.35300088	78.62777331	8.7604608535	2.6458866595	4.355192661
TCGA-LG-A9QC-01	2.022439301	1.3973436355	0.246604018	0.153719932	2.413263917	10.71027184	0.325925098	1.1828546225	519.962837195	14.989659669	15.47198248	0.2980206165	0.515757978
TCGA-DD-A3A9-01	3.3591843845	3.7295939925	1.009774238	0.045157075	9.364328384	42.24109268	0.347005248	2.2162206175	548.70541358	3.439239621	3.432698131	0.8192103505	0.594048023
TCGA-G3-A25V-01	2.931652546	5.466681719	1.267888725	0.195867583	7.058531282	80.67862701	0.3672175075	7.6387013175	560.79855716	45.26812458	10.8891520525	1.4545418025	1.457476616
TCGA-ZP-A9D1-01	4.9541717765	4.251142979	1.393653572	0.33400616	8.371229409	13.39067554	1.06689775	4.0670602325	584.667854075	50.872797015	7.4139525895	1.5825259085	1.212469578
TCGA-BC-A216-01	28.101854325	5.8911321165	5.0710902215	0.104240708	41.672281265	62.54217911	1.024668038	2.0930528645	336.095619225	63.320762635	7.125287533	1.509044945	6.799371719
TCGA-ZP-A9D2-01	5.469648838	5.876631975	3.034391999	0.145055547	4.4048178195	38.41464615	1.3501352295	5.2824949025	592.103086315	33.979647635	34.60208702	1.6025059225	1.407825947
TCGA-ES-A2HS-01	0.843607545	0.8144032655	0.050939184	0.021661336	1.4033468365	13.64612865	0.1542946135	0.815379262	69.2944758115	1.7566572725	1.8700335025	0.1300996355	0.155338794
TCGA-DD-AAVS-01	4.862481594	4.2789773945	0.883917168	0.362385869	8.0092835425	23.83325005	0.516163319	3.4223889115	249.507516865	87.35410402	6.597098827	0.8593432305	0.494061291
TCGA-DD-A4NV-01	4.318748474	3.672317028	0.838275671	0.092693232	7.167731285	23.35748482	0.771910131	3.0811524985	234.01752377	30.121087075	6.79798913	0.812231362	1.63528645
TCGA-BC-A10Y-11	5.8149083855	5.0644035335	0.5651765765	0.076428346	8.881910801	37.91238403	1.2455453355	6.551420927	131.942810995	25.65279436	6.6638605595	0.48719956	2.310987473
TCGA-BW-A5NQ-01	41.59782982	11.50872326	7.1123559475	0.928719342	37.312719345	58.42844009	0.5832099915	16.578128097	647.2174987	228.62770846	10.793072225	2.1757770775	7.103993893
TCGA-CC-A7IH-01	2.5165252685	1.2905959485	0.227427393	0.022074446	2.652177453	27.66501236	0.2686605785	0.5871664735	491.199335105	11.902635337	8.1266975405	0.2946421805	0.506750584
TCGA-WQ-A9G7-01	0.9329901935	1.1864625215	0.810690075	0.319678009	1.2687404155	11.03837585	0.120630402	1.944053948	291.932720195	7.012203932	2.810307145	0.3780119865	0.323472202
TCGA-BC-A110-01	4.695109248	7.82608366	0.9677651825	0.051076885	9.017839671	52.2817421	0.2894964815	6.9494571685	323.33846473	43.34451866	5.5125148295	1.0457318425	2.74195385
TCGA-RC-A7SB-01	1.732860863	1.25562644	0.363886535	0.08993642	2.230091095	13.63079739	0.0547701735	1.394916296	110.757961288	50.63596535	2.90427351	0.344069168	0.754382193
TCGA-BC-A10T-01	2.1384513975	2.7054616215	0.273560375	0.111156046	6.310195327	21.5901432	0.363158576	1.9757442475	137.57482385	25.52447033	4.533597469	0.639121234	1.432122231
TCGA-MR-A8JO-01	5.267230034	6.7970619205	1.4483696225	0.05047863	14.991630078	35.18625641	0.9812805205	5.3372712135	243.139217375	12.63486004	4.369982481	2.242407322	2.038579226
TCGA-2Y-A9GX-01	7.4516978265	13.22197962	2.7204083205	0.074324943	13.611221791	81.71575165	0.3059111235	16.593924762	438.997089365	57.186382295	10.99280977	3.90702343	3.672143459
TCGA-K7-A5RG-01	59.39852524	21.184906005	10.5491013505	0.256182224	72.53130341	145.138916	0.7810115815	22.4829025265	844.46954354	223.8505325	11.070219994	6.2780320645	11.7084837
TCGA-UB-AA0U-01	3.1978564265	6.2187886235	1.19354105	0.275593847	7.4345023645	68.46857452	0.450384505	3.9040291305	476.79944037	57.433431625	24.92741871	1.6443752645	1.486607671
TCGA-DD-AAD3-01	11.2633912565	4.7344930175	1.228411138	0.268294275	6.6445062165	46.46191788	0.198477419	5.1316167715	976.15317536	79.17849637	10.484008313	1.1162804365	1.041564107
TCGA-DD-A1ED-01	4.500581324	4.225679636	0.5922199785	0.118037067	7.7836399075	89.02519226	0.487756524	3.5676938295	360.95423315	18.2565114495	7.1617209915	1.0209130345	1.184773803
TCGA-DD-AAVZ-01	1.8337799315	3.4556539055	0.501893431	0.202342615	4.3625203375	21.77403069	0.261401385	1.814924002	316.54118155	8.287425041	11.8513650915	0.714776814	0.455249518
TCGA-CC-A123-01	0.7046476305	1.312982619	0.1967085525	0	2.92744416	16.82185364	0.0832856595	6.2519388195	107.115235813	2.3395983575	1.2573001385	0.374323547	0.704621434
TCGA-DD-A11B-01	1.5243428645	1.5697869065	0.3393080235	0.04397998	3.237205982	13.59561062	0.1097765865	1.942629814	129.55177929	33.1913433085	5.3741636275	0.5095012785	0.75089097
TCGA-G3-A25Y-01	5.772298336	7.960449457	3.1914414165	0.021262368	6.79996109	50.21029282	0.3793189675	5.3177570105	314.012138365	74.420534155	36.692346575	2.501744747	1.905579448
TCGA-DD-AADQ-01	3.8798602815	1.2943500875	0.774745494	0.119976647	7.173138974	223.7156219	0.263645463	1.6679846645	2131.16156005	15.548597335	3.4012206795	0.4754226055	0.865381658
TCGA-2Y-A9GT-01	11.68318987	11.602508545	5.186167717	0.758714199	20.982636455	177.4989929	0.861736238	4.1179792285	1109.513298	118.29219246	19.3229866	2.2966383695	4.102436066
TCGA-HP-A5N0-01	18.67770195	3.4282336235	0.5584405215	0.036777675	12.879793165	48.96861649	1.2229583785	2.25806272	564.42987075	24.785961155	6.4998481275	0.614834815	1.30746758
TCGA-DD-A119-01	1.0117955505	1.236947894	0.1551784875	0.025989054	3.3092072605	76.38557434	0.048020943	3.2753938435	576.157922595	14.432871817	5.902502775	0.2843699455	0.209275067
TCGA-DD-AADO-01	8.228708265	3.5933796165	1.933460534	0.151803777	21.531729695	46.69161224	0.165552337	7.3578321935	659.20597066	15.94694519	2.8166111705	1.3913000825	3.165336847
TCGA-DD-A4NQ-01	1.779303968	2.632444978	0.491231829	0.164211184	2.984749198	48.26467133	0.232832238	12.745596887	467.10912705	30.40357113	6.305712223	0.5906335115	1.716662407
TCGA-DD-A4NL-01	2.216920197	1.8417651655	0.437021345	0.07218796	4.2716175315	34.92477417	0.134884046	2.1875253315	265.56181334	16.6795864095	7.1900126935	0.462182403	0.543808401
TCGA-RC-A7SF-01	2.9289968015	1.66361779	0.88196522	0.13036561	5.3307156565	14.57375813	0.171075687	1.197593361	90.420914655	24.034765245	3.512168288	0.634371072	0.883130074
TCGA-DD-A39Y-01	1.2640264035	1.0644583105	0.512940988	0.025764566	2.3012967705	26.47900963	0.0400286145	2.4374506475	303.16343117	7.9924447545	5.3934829235	0.637054324	0.396717638
TCGA-ES-A2HT-01	1.996589005	1.0947147605	0.348447621	0.04761599	4.1973314285	17.6242485	0.0749668405	3.48582983	992.2678756	9.1544241905	13.960411075	0.4747439325	0.464348316
TCGA-DD-AADA-01	4.361191869	3.9612190725	1.2374048235	0.116298139	12.589794874	16.49978828	0.4429486265	2.291944504	298.69163132	7.8222608565	5.1548018455	1.0817646385	1.082179308
TCGA-DD-A4NI-01	4.9351148605	6.4968016145	2.560081601	0.16882576	9.134914638	25.53843498	0.9767195395	1.924416125	216.913795465	51.874055865	6.49901104	1.149367571	2.01091814
TCGA-G3-A3CI-01	3.45569396	3.590251803	0.751392722	0.062665381	7.597483158	20.78088188	0.991916515	3.324311972	214.462610225	12.603123185	2.23905164	0.5489144175	0.926630199
TCGA-WX-AA46-01	2.1502509715	2.1139001845	0.1783123465	0.164717302	3.8730831145	15.88657379	0.446600884	0.7616084215	136.5692109935	16.827519416	5.697397709	0.2883158175	1.342164874
TCGA-DD-AACD-01	8.332952022	2.18686378	0.3296138865	0.067721419	6.162088394	505.5387573	0.3611042985	3.346134305	906.2625886	30.679697035	8.754014731	0.3742351685	0.639501631
TCGA-DD-A73G-01	1.4254482985	1.5457229015	0.228382066	0	3.2208150025	47.59505844	0.0272980005	5.5433926585	197.52639248	0.9656035005	1.937793195	0.743446171	0.525215209
TCGA-2Y-A9H0-01	14.22453737	4.165992975	3.150860548	0.081411354	15.651812555	45.37240219	0.2387855575	3.8218693735	2166.88135905	49.95697403	15.541421415	1.401106477	2.462615013
TCGA-DD-AACC-01	37.752483365	20.832684515	6.8352580075	0.282779336	71.937265405	302.1056824	1.056536168	17.2230374835	1012.52093485	122.61675834	8.6988840105	3.4556798935	9.011064529
TCGA-DD-A1EE-01	1.1154417695	1.6241999865	0.169116609	0.11315649	1.500315547	48.08389664	0.2304249925	3.8066010475	833.18183882	15.5302434	24.714717865	0.569615379	1.169364095
TCGA-FV-A4ZQ-01	32.815208435	17.65651989	8.5814287675	0.071937799	74.70646287	260.1353455	0.5591314135	12.6516133565	1573.69460315	316.00086595	14.833550455	3.2032443285	10.57878876
TCGA-G3-AAV3-01	17.65158844	8.921680212	5.560041666	0.128636166	25.98989296	132.1130219	0.393407137	8.7020020475	909.65561319	87.334205625	8.334402801	2.093311787	4.288482189
TCGA-DD-A1EL-11	4.6230851415	4.1912558075	0.6325287225	0.105973266	7.197869778	20.78665161	0.6634062865	0.7343964875	297.146220665	60.23935318	16.45716381	0.5413243625	1.784442186
TCGA-BC-4073-01	41.661120415	15.393108845	7.909155846	1.891386271	34.03229427	117.1809998	0.67972745	48.4358615885	868.804447165	133.42466166	8.8673911095	4.8606221675	9.575645447
TCGA-G3-A3CH-01	5.176632881	4.436748028	2.112446308	0.060258575	11.0356047155	35.61671448	0.5490754545	1.7661020755	298.2251663	38.119773865	11.6059556	0.822757363	1.208840489
TCGA-G3-A3CK-01	8.969048738	4.592537403	2.4319676755	0.075990736	11.402908805	38.43820953	0.3532149495	3.644238055	391.38101197	80.172233585	11.881931305	1.204007387	3.075485468
TCGA-DD-A116-01	3.6825016735	1.807735264	0.297745347	0.057317182	4.691613078	91.57260895	0.386247849	3.1627653835	469.178840625	15.9079463485	6.180186987	0.792690307	0.686508417
TCGA-5R-AA1C-01	4.5283596515	3.124315023	1.016706377	0.104223326	8.395711661	265.4552612	0.5075592695	0.6071554125	1027.0042001	77.040111515	12.669986725	0.4006291925	1.110169411
TCGA-DD-AAE4-01	8.25305295	6.1520211695	1.734594464	0.158466339	29.173241617	141.5848999	0.2004679665	7.287887215	706.85926071	49.060136795	7.1644756795	0.8607304695	3.16208005
TCGA-DD-AACL-01	18.40237236	9.286813736	2.537503958	0.238806546	20.64564943	86.10022736	0.7106429115	13.175052164	490.966106395	81.436157245	6.9480156895	1.672901988	4.284662724
TCGA-DD-AADW-01	1.740189463	3.4176062345	0.847794056	0.062157162	3.8126963375	17.3423996	0.137004748	3.5146034955	111.616047845	15.146068336	3.2977446315	1.308349192	0.645864725
TCGA-EP-A12J-11	10.5930864825	4.98203063	0.662072748	0.117159314	9.2592236975	22.77819252	0.4696530405	3.1968995335	627.346199195	193.160049445	103.601020795	0.6608477235	2.142406702
TCGA-CC-A3M9-01	78.134895325	51.61756134	15.205289365	0.189860657	150.50435258	322.1782837	1.347769439	66.808213735	1473.8784944	389.7842255	14.945279595	6.038303137	18.58882904
TCGA-DD-A3A5-01	2.3267971275	1.5856857895	0.4749701915	0	8.104983331	108.6736984	0.2004347965	1.094064534	476.93335913	20.4720711695	12.710571766	0.3177630155	0.802469373
TCGA-FV-A3I1-01	6.3860348465	5.9333148005	2.4756349325	0.08647266	3.9632023575	87.93675232	0.1246708595	13.480261087	931.122623655	79.653905855	23.49099827	1.985853136	2.368663549
TCGA-BC-A10T-11	2.811810672	2.244719148	0.5170119405	0.037782881	4.62449491	14.22790527	0.531891521	2.549987316	85.595735545	10.6146625265	2.806163907	0.2619178895	1.358785748
TCGA-DD-AAEB-01	2.5573753715	0.9135373835	0.187114373	0.052768439	2.9345449805	9.019280434	0.38219877	0.623163864	107.94761561	5.4877159595	3.1206662655	0.261861384	0.341157973
TCGA-G3-A3CH-11	6.7460951805	7.2641797065	1.8080914615	0.109327853	14.267857075	26.12610626	1.4739100485	1.3954223695	306.757219335	42.06227016	12.869742871	0.766013503	2.283703566
TCGA-DD-AAE1-01	2.5338715315	1.9324950575	0.3843646795	0.265079826	4.1199542285	16.76995277	0.184377745	1.489395678	195.8377266	38.533989905	7.8511064055	0.753115654	0.626188517
TCGA-DD-A39X-01	2.084083468	1.717891574	0.481343195	0.078695908	4.754525185	199.0656433	0.115639277	4.989796162	404.43046378	6.11114192	6.322058439	0.3497820945	0.509994686
TCGA-DD-AACG-01	2.4346762895	1.6716815235	0.3565467295	0.078665532	7.8235095755	54.56303787	0.1816915495	4.928624868	280.339175225	12.5025675275	7.179779053	0.8181009295	0.712629855
TCGA-DD-A4NN-01	1.620030224	1.238463223	0.949410021	0	1.998215258	12.40672493	0.2268300205	1.9333968165	116.232282625	3.5965149405	5.450091362	0.3538695275	0.197751492
TCGA-K7-A6G5-01	4.2817412615	2.62770617	1.088105887	0.116584778	7.381380558	116.4141769	0.1313305795	3.0503584145	1230.8867721	67.71774769	32.018101695	0.5390004665	1.028640866
TCGA-2Y-A9H1-01	3.6702759265	1.7289569975	0.962468833	0	9.286960363	109.2900848	0.1484085395	2.1045473815	533.031686765	14.054359436	4.0324747565	0.708717525	1.026370645
TCGA-MI-A75C-01	3.0590727925	2.1340849395	0.66423139	0.285133511	11.1033377665	111.7695618	0.3304205015	1.8871717455	448.720771805	13.706662655	13.850914005	0.907730937	0.66119051
TCGA-ED-A66X-01	3.073608398	5.8023176195	1.392259419	0.097522378	5.3778574465	70.27876282	0.2894149125	14.42346096	584.49830439	9.1581783295	14.714855195	1.4966862795	0.911591649
TCGA-DD-AAW1-01	2.308786809	1.0239470605	0.116702985	0.043092385	2.775059104	52.02308655	0.2610355335	1.067812234	358.01653385	55.23841667	19.97180271	0.36294131	0.675994694
TCGA-DD-AADB-01	21.654480935	9.156516075	4.967637062	0.621624589	21.07757473	71.27980804	0.472219646	7.025044917	190.39186573	77.0269184	15.482632635	3.0881677865	6.083542824
TCGA-G3-AAV1-01	1.60172984	1.961837232	0.201071061	0.076596156	2.5629178285	14.81618595	0.390789263	3.451020658	142.40396404	20.04136038	13.28971195	0.5580318425	0.549156308
TCGA-DD-A4NJ-01	3.130266905	6.548069477	1.2106294035	0.056277357	3.8954588175	71.58366394	0.243412882	15.0420489325	667.80809378	52.60133171	19.271511075	1.679767251	2.217585564
TCGA-5C-AAPD-01	17.7503376	8.73956728	3.045419574	0.093541019	18.133626935	206.6902924	0.188884899	16.3229067335	571.18461408	105.999832155	8.8788771645	2.2496979235	7.091291904
TCGA-EP-A26S-01	3.5291181205	1.788403094	0.1044258285	0.087483436	4.9900081155	17.67664909	0.381734198	2.306702137	122.921475405	11.7137784935	8.3337786195	0.3265204875	0.995295882
TCGA-BD-A2L6-01	3.617676377	2.080651283	0.339579076	0.084885404	9.064888716	14.33083344	0.4771843925	1.2830998305	358.22749329	13.967226505	3.360707879	0.637432188	0.594863355
TCGA-DD-A1EK-01	2.966054499	2.7028876545	0.250922263	0.070253044	5.3726842405	39.6644249	0.16967351	7.6166237575	263.708000185	13.254575255	4.001837492	1.0780678685	1.641728044
TCGA-RC-A6M4-01	0.262843698	0.4504769445	0.037062105	0.101242617	0.539114684	20.44859123	0.111577794	0.7932701705	387.921222675	22.7138052	17.37595415	0.1558856965	0.283561885
TCGA-DD-A1EH-01	2.89210248	3.0953623055	0.733486086	0.04601967	5.082714081	22.13174629	0.371857308	3.10685879	98.70822716	52.587923052	6.162439585	0.998186618	0.735448778
TCGA-ED-A7PZ-01	0.705790773	0.342787802	0.0585277135	0.03899774	0.8729194405	20.6524868	0.016403809	1.302594185	72.999173624	4.6337661745	2.185774803	0.241204649	0.147061318
TCGA-CC-A9FS-01	8.0471701625	1.598022938	0.521349281	0.073912397	4.3377566335	23.95624924	0.463960104	1.732737362	159.04944658	38.84880638	4.752179623	0.775140911	0.647800624
TCGA-CC-A3MA-01	2.176404595	3.0466843845	0.2928326875	0.130013376	3.6105448005	64.36553955	0.1823059055	5.9116101265	510.42574309	13.363204005	4.498448372	0.608032048	0.550618947
TCGA-DD-A4NH-01	1.4731664655	5.060218811	1.1570676565	0.136810943	3.966819882	23.06417656	0.3157039455	7.539027691	776.6842878	9.1407432545	5.189745426	2.0434415935	1.494653821
TCGA-FV-A2QR-01	9.038634779	1.786110401	0.268135175	0.073642865	4.9398734565	12.36049271	0.1948094255	2.263496578	500.37640762	40.00852966	6.983919382	0.5667500795	0.707499146
TCGA-2Y-A9H5-01	3.702022791	3.994086623	2.2797065975	0.057823051	4.632122517	20.25594711	0.140633926	3.655996442	322.148702645	14.431518555	11.8119816775	1.435193777	1.003011823
TCGA-5C-A9VG-01	1.0916490855	2.696954608	0.3991907835	0.074505724	2.31959343	14.62311554	0.0709587965	2.373032451	75.816439144	3.1386246685	3.6437770125	0.6737273935	0.592706382
TCGA-DD-A11B-11	3.317806721	2.118846059	0.6733976605	0.095717341	4.7006418705	13.39137077	0.4613063115	2.8423885705	209.404424665	12.152441977	3.757140398	0.3150212915	0.913151264
TCGA-DD-A39X-11	5.7612433435	2.3587350845	0.3029376565	0.022828598	7.208532095	16.1346035	0.4226863925	0.6825973835	136.469626405	7.8298550865	5.051584482	0.228960015	0.903809726
TCGA-PD-A5DF-01	1.691821754	4.4137561325	0.952711344	0.054097466	3.517469883	42.32863235	0.0540986165	12.8991260545	389.14489936	50.735051155	7.995746851	1.1254169945	1.15686667
TCGA-DD-AAD6-01	0.4999250175	1.0651024285	0.1313056385	0.146221459	1.3664686385	45.50422668	0.0613897965	1.4583671095	48.415008308	8.784237506	1.7664740085	0.165997498	0.583782256
TCGA-DD-A73F-01	14.735912325	10.0049495675	3.206240296	0.071233414	45.85322857	58.63694	0.4235995265	12.974096894	661.19697215	166.65957643	12.31125784	2.0647745135	3.815159321
TCGA-DD-A1EI-01	2.9908286925	5.4991309645	1.359521002	0.079207338	6.6338360305	30.2101593	0.388084292	8.1220525485	300.668313045	13.879959105	9.532444477	1.7404837605	1.000899673
TCGA-ZS-A9CF-01	3.663313389	3.9698966745	0.6193713845	0.050401092	8.7138197445	107.5774918	0.9284119905	3.184581518	613.87167737	42.739037515	10.343155385	1.2221574185	1.518023729
TCGA-RC-A7SH-01	0.7261314095	0.670985371	0.7479272785	0.082980812	1.2622087005	7.470729351	0.0448491535	0.760514915	314.297081965	4.7577910425	6.466367245	0.2724299875	0.296883583
TCGA-ZS-A9CE-01	0.908162415	0.4423068165	0.0814104585	0.046120547	0.5708295405	38.38168716	0.2315547245	0.3037033155	445.480045315	14.69102526	10.7721245305	0.193504058	1.138777852
TCGA-DD-AAVV-01	8.1827568995	8.0928583145	2.313126683	0.098695368	12.38676357	135.1479187	0.642553717	11.419696809	1016.13834395	55.391103745	6.874816656	2.1008992195	2.5069139
TCGA-CC-5259-01	1.7885509135	0.7320488395	0.5201429875	0.155488789	5.780971408	97.38005829	0.060533514	1.800787121	474.24722288	6.910840273	1.582043707	0.4701423945	0.636265934
TCGA-G3-A7M7-01	1.3762323855	1.0275963245	0.216585159	0.065446705	2.4923442005	28.09736061	0.1442554445	1.534219086	187.720715045	6.2943677905	6.518198967	0.3309367	0.237908185
TCGA-UB-A7ME-01	16.8533887865	10.41406059	4.8848683835	0.065249562	16.7065382015	71.63477325	0.250723258	5.5943437215	632.84350228	78.0948744	16.038913725	1.953685462	3.442634344
TCGA-DD-A4NK-01	9.813051703	1.45458895	0.134130586	0.047119405	5.473925114	19.93316078	0.441703234	1.813345134	147.385416025	16.73529959	5.264629364	0.380461946	1.115032792
TCGA-BD-A3EP-11	8.2395484455	5.901027441	1.024722129	0.092073701	10.94096041	23.08709908	0.916518718	4.028827429	167.88097761	24.02159023	4.1721196175	0.8149967195	1.999228597
TCGA-DD-AACS-01	1.8247750995	1.003218532	0.2285028025	0	1.9899381995	64.82449341	0.1056064925	0.9520445465	300.707418465	15.62426758	7.353951931	0.4171898665	0.39743802
TCGA-DD-A39W-01	4.96559	2.483670831	0.4140921535	0.068759277	5.1754522325	40.5977211	0.502370313	1.552880496	133.1417565175	42.601404665	5.909363985	0.3420184105	0.611108065
TCGA-DD-AACV-01	1.067962825	0.6299264135	0.114025738	0.09108223	1.2400574085	9.614531517	0.0571805815	0.85447973	94.805687915	34.717832565	9.2889928815	0.2113205345	0.779874921
TCGA-CC-A7IG-01	1.0694936815	1.7421420815	0.583180927	0.047926445	2.3206464055	49.80694199	0.1165639535	6.020591497	321.29170228	5.2287659645	4.0147845745	0.581868678	0.762064278
TCGA-DD-AADV-01	3.509881556	3.0622656345	0.720662683	0.105843946	6.5557496545	35.79563904	0.44223544	1.631074458	422.37223913	52.37352943	13.38055277	0.8660828765	1.331720591
TCGA-CC-A8HS-01	3.437861562	2.386733294	0.943887621	0.878312349	4.2240651845	19.61957169	0.2709291575	1.1600201425	197.544301965	16.533851625	7.8330738545	0.923608363	0.845919311
TCGA-BC-A10W-11	4.4232872725	3.6156272885	0.9784546495	0.262681723	6.8911385535	25.64894295	1.398644585	2.137862921	302.201513305	23.043257715	2.6655153035	0.357272521	1.411018968
TCGA-DD-AADJ-01	4.03257215	2.09525758	0.414530382	0.08711502	3.6515522	13.61237621	0.109723449	0.9638194145	165.43692209	28.268857719	2.048095763	0.3787030725	0.521703899
TCGA-DD-AACA-01	3.2893518805	1.9417117835	0.7448586225	0.059251349	4.091851473	16.36466599	0.2500247955	1.679374039	367.695407885	37.09227276	8.316468477	0.364082128	0.658256114
TCGA-MI-A75E-01	5.0625257495	4.0100557805	1.0407357515	0.060906779	8.654806137	46.97538757	0.3197060675	2.9093860985	478.711732865	31.10227394	7.580662489	0.953458458	0.885619521
TCGA-DD-A118-01	1.740981281	1.988960922	0.408759862	0.068581447	2.5239453315	40.25968933	0.142066976	3.6835469605	141.9486522495	3.0139549975	3.203231931	0.458434969	0.490886599
TCGA-BC-A10Q-01	1.9711509345	3.2147682905	0.4444265365	0.128539279	4.209363103	42.44809341	0.219848797	13.699785705	918.23967361	4.443375349	7.1802945135	0.8259497285	0.70386833
TCGA-DD-AACA-02	1.3127458395	0.7750253085	0.070619883	0.05090132	1.295465529	7.196892738	0.159875281	1.8873664735	104.962712295	11.5153298375	5.9584543705	0.223454617	0.319397748
TCGA-BC-A3KG-01	1.4504909515	2.0546805855	0.5396244525	0.117663331	4.680829704	20.06223679	0.0531305485	1.6508545875	386.503414165	36.12645912	8.025528431	0.9766445455	1.227301836
TCGA-CC-5263-01	4.316553354	6.258112669	2.3238160015	0.140638739	2.7739689945	73.76654816	0.1932671075	21.420875309	340.80144789	40.649915695	7.6902697085	1.333047986	2.861004353
TCGA-BC-A69H-01	2.2110030655	2.8065254685	1.0045121315	0.083266035	6.1071858405	52.54198837	0.021017112	8.1372544785	218.922229765	10.747592689	2.0447231535	0.7818177045	1.687187433
TCGA-DD-A11A-01	2.9014493825	1.0354403255	0.3930902035	0	3.6980665925	17.06821442	0.1791623125	2.5483480695	246.518319155	21.1697407965	5.865300417	0.1870886905	0.564801693
TCGA-DD-AADR-01	2.9216373565	2.4858056305	0.497079581	0.026677722	8.754712819	43.61927414	0.470108591	1.5974522235	173.10338212	62.687514305	7.722705841	0.6659329835	0.806592166
TCGA-DD-A3A7-01	1.584502995	0.8061488865	0.293214306	0.232159331	4.2335702775	29.57395554	0	1.6284397245	436.348705285	2.773711443	1.950255036	0.210134506	0.418032825
TCGA-DD-A11C-01	6.863610983	3.5164471865	0.6117100565	0.128079712	9.139489651	90.24085236	0.536695119	3.0798346995	734.760177635	30.370381355	8.509387493	0.8472650945	1.19740808
TCGA-DD-AAD8-01	1.674387157	1.5470860005	0.479440376	0.110704876	4.6416690945	23.95734215	0.52628091	1.3603076635	278.44194602	25.496990205	7.353017807	0.4893768725	1.025600076
TCGA-CC-A8HV-01	1.03342247	0.9950917065	0.407273993	0.039118014	2.279622495	9.818343163	0.018152613	0.597633064	115.662281045	3.046768546	8.0478637215	0.4183792025	0.376223087
TCGA-DD-AAVW-01	4.5819069145	7.3141453265	1.3234622775	0.124979362	8.577626703	37.76084137	0.138482921	6.859439371	304.142172815	14.509705545	7.8721792695	2.5166591405	1.889355063
TCGA-ZP-A9CV-01	8.2468045965	5.253362179	0.770800173	0.15092203	16.014885905	72.38626862	0.6216808855	3.5044492485	944.61527255	118.95059394	78.43821335	1.5776380895	1.864243269
TCGA-ED-A7XO-01	5.509604454	3.503077507	0.9910778105	0.157316566	8.60799551	29.71764183	0.587186143	1.45233506	569.863645315	22.345327375	10.563558102	0.67762211	1.927873611
TCGA-DD-A3A1-11	5.26343751	2.8536982535	0.4479098915	0.068190426	9.9338834265	36.95904922	0.581461735	4.774534106	250.26542665	11.7829194045	3.7737736705	0.491276294	1.580229998
TCGA-2Y-A9GZ-01	3.883226037	1.2787013055	0.21778813	0.051540975	3.2849332095	9.50802803	0.1835642755	1.570398748	109.893521769	11.936321972	5.666579485	0.1868614255	0.797956645
TCGA-ZP-A9D0-01	1.2988854945	1.5180448885	0.218118787	0	2.1043115255	11.47930622	0.156145527	0.9074884355	140.874473085	10.238029956	6.4385232925	0.3188961295	0.467919707
TCGA-EP-A3RK-11	2.9000674485	1.6240407825	0.322772421	0.086492315	3.291733861	15.88167477	0.502142787	0.6274424195	137.404134255	6.5826240795	3.2040772435	0.2538725885	0.930617273
TCGA-DD-AAEE-01	1.4756464955	1.156218946	0.3249887225	0.140352964	3.5433979035	27.53047371	0.253412239	1.0733885465	284.00974082	22.121763705	8.1948447225	0.430661991	0.596431792
TCGA-ZS-A9CD-01	2.318107605	3.0134301185	0.499943942	0.074683324	2.8458724025	69.83187866	0.222629647	3.1726316215	696.309295455	28.521980285	6.0699865815	0.693219185	0.531114697
TCGA-CC-A8HU-01	1.6080181005	1.1791751385	0.265684873	0.117708988	2.0953040125	10.00122166	0.0824078915	2.248279989	343.093932165	9.8687558165	6.305722475	0.6114153265	0.566667557
TCGA-FV-A3I1-11	3.4564587475	3.3782618045	0.588420123	0.162397698	5.3686897755	23.89072418	1.3743821605	2.405486882	126.67677832	9.0561943075	5.7872724535	0.458636895	1.957071185
TCGA-ZP-A9CY-01	2.303715348	3.297429085	0.3438940495	0.052731439	4.1478921175	30.15347481	0.584129706	5.4970175025	271.28060722	27.849630355	27.4105854	0.723395437	1.2762568
TCGA-DD-A73B-01	2.71358043	0.9700264035	0.1704994605	0	3.261869073	10.12268257	1.1178109575	0.7382603135	406.9004879	13.3479599935	5.2703421115	0.140460044	1.026128888
TCGA-MR-A520-01	2.6861832145	1.5871756075	0.201651245	0.067538135	5.7127707005	11.73397446	0.5569323305	0.8736591935	170.96763466	5.9688932895	2.275099218	0.256130628	0.546611011
TCGA-CC-A3MC-01	0.9407648445	1.665959835	0.4462679625	0.050442453	2.4459089045	85.15979767	0.284911916	2.787008524	317.7326374	16.936986925	6.7953579425	0.4577006845	0.893279314
TCGA-DD-AAE0-01	3.9183366295	2.5044887065	1.5888862015	0.111378998	5.4173960685	41.93300629	0.081178481	4.149471164	254.01107979	22.187574388	3.512280226	1.314080894	1.052426457
TCGA-BC-A10S-01	7.4969805505	3.71529603	0.6930533795	0.097175948	13.59607363	59.72784805	0.785379648	6.7405911685	200.16270254	13.319025757	5.735163212	0.8647376	1.512841225
TCGA-DD-A1EA-01	7.888441325	4.858044386	1.5280456545	0.05011259	10.995363235	236.1080475	0.3187359125	5.494716227	501.3783264	104.302791605	14.152417655	1.3247775435	2.456367731
TCGA-3K-AAZ8-01	2.863973558	2.985858202	0.7593628465	0.083709292	7.8569617285	84.66213226	0.1954894065	2.643158078	1713.0711366	111.36221311	40.47859955	1.1002868115	1.028835297
TCGA-FV-A2QQ-01	4.335683823	4.2471783165	2.095149517	0	11.898195266	163.9240112	0.4078843035	4.8076424595	330.411063195	16.53565264	8.144675256	0.980530381	1.125454068
TCGA-DD-AACI-01	20.21829033	6.6456706525	2.84910357	0	53.48987293	139.3769379	0.7708993555	11.8604675535	638.728114905	34.436984065	13.038261895	1.6026203035	2.985065937
TCGA-DD-AAD0-01	1.138209462	1.121090174	0.1218032835	0.054586813	2.9674834015	8.448677063	0.0780916365	1.970573783	253.998235715	70.086917875	22.460980415	0.313412383	1.125552893
TCGA-DD-A114-01	41.047062875	20.16903019	11.835782527	0.429405808	27.555021285	135.8255005	0.520681754	43.325745105	1672.1532747	315.59965515	23.533687595	4.22587502	9.71059227
TCGA-2Y-A9H6-01	4.2026644945	6.5289030075	0.9916118385	0.055064365	6.6958477495	52.10763168	0.778280437	4.747615397	254.13179014	4.2697601315	4.539806366	1.8130055665	1.094046235
TCGA-FV-A23B-11	6.1182136535	11.68906498	1.91905874	1.144252777	16.0296311355	54.93663025	0.4359108435	7.404570342	290.217353815	48.17206192	7.6496527195	1.484120786	2.254745245
TCGA-G3-A25U-01	1.710381091	0.9690134525	0.2767854705	0.04566931	2.6974639895	12.87607861	0.455973044	0.956954539	77.54703571	20.379577162	6.4942286015	0.2743123475	0.629784942
TCGA-FV-A3R2-01	2.559355199	2.7320239545	0.7930390835	0.103897087	5.47995913	23.77185059	0.13086085	3.2908217905	330.86734773	51.96045399	25.491223335	0.5435824395	0.935209751
TCGA-ZS-A9CG-01	3.3894313575	1.8691177965	0.39886269	0.172371253	4.1454002855	39.41022873	0.479597311	2.0081695915	326.41969775	29.856757165	7.7070109845	0.6358138025	0.889697969
TCGA-DD-A1EG-01	5.62506032	6.6494050025	2.143546939	0.05026729	11.815015556	81.00473785	0.339425854	16.28825188	680.16171275	62.508550645	13.83445978	1.5182893275	2.277607918
TCGA-RC-A7S9-01	7.083215952	2.566824913	0.990095824	0.053414539	7.2443392275	69.49776459	0.366693933	1.965283632	418.562122355	16.20389318	6.910456181	0.570423007	1.199559569
TCGA-CC-A8HT-01	5.8153345585	4.313771248	1.0823764205	0.079993993	7.7021486765	85.04605865	0.8734786065	6.2364056705	249.790493035	44.100414755	7.082922459	1.0466738045	2.852276564
TCGA-2Y-A9H2-01	2.988182187	4.51705575	2.0313493015	0.209615663	5.362062573	119.3853531	0.4098655135	6.417668104	899.14286798	30.958367345	24.774395945	1.3584058285	2.198276997
TCGA-DD-AADC-01	2.7702344655	2.6249649525	1.0328431425	0.281445026	3.596026182	19.43314552	0.2610263005	4.328577399	151.08479689	38.87674427	6.3788807395	1.1396723685	1.579012871
TCGA-EP-A2KA-01	11.9195919	6.569605827	2.397188425	0.237240866	21.964951035	403.3662109	0.462154731	8.0953536045	2828.7457278	65.695739745	9.943673135	1.821870148	3.432981491
TCGA-WQ-AB4B-01	0.9788167775	1.462292135	0.1964941025	0.305714875	3.5929682855	30.76590729	0.329192869	2.3789292575	618.345047005	16.205551386	6.2323912385	0.46519874	0.619288981
TCGA-DD-AACW-01	2.9728258255	2.738641977	0.494776845	0.146123528	5.4099941255	18.14545822	0.458190009	2.327641368	111.459817875	18.2165334245	10.71327877	1.0733679835	0.704379916
TCGA-DD-A39Z-01	1.7803074715	0.642626107	0.159010954	0.059166696	3.7834198475	6.797574043	0.3086227365	0.691510081	271.759141915	9.6579050995	1.828537881	0.256016023	0.323674113
TCGA-BC-A10R-11	4.3712725635	3.9592967035	0.662657082	0.050253745	6.3707563875	31.31567574	0.5993040655	1.2356822195	241.17333984	39.45055294	7.0604035855	0.337244302	3.771028519
TCGA-DD-AAE7-01	4.3330920935	4.09251976	1.057484746	0	9.293832063	28.43614197	0.4653988555	1.506050855	234.357308365	13.899386884	3.671434522	0.645160183	0.8817963
TCGA-DD-AACH-01	7.6907165055	3.6238048075	0.5245248675	0.09455581	10.5894522675	52.21110535	0.86833325	11.719770075	409.488609335	19.412695885	12.534252644	0.682911575	1.211217642
TCGA-LG-A9QD-01	1.619958371	1.9409207105	0.486435011	0.033173382	4.717717171	190.3407745	0.3768969885	1.107504547	721.626899645	76.10720253	21.60248375	0.3645690825	0.697609961
TCGA-BC-A3KF-01	1.239501059	1.4773169755	0.3317559065	0.083045959	3.933375597	16.17518234	0.167384509	1.161102116	560.71178603	18.30541229	8.788714409	0.421072692	0.761953712
TCGA-DD-A115-01	15.851994513	3.4478753805	0.7907036245	0.052474525	8.551528453	39.18575668	0.427721426	4.178369403	459.124992355	37.933268545	9.276129246	0.951141	1.277848959
TCGA-DD-A3A3-11	7.2000226975	4.8987181185	0.602699265	0.04159712	8.637662649	61.82033157	1.065406054	5.2239569425	405.0519495	21.411278724	8.859362601	0.4806169715	4.907542706
TCGA-2Y-A9H3-01	7.3617639545	6.1754570005	1.6836712955	0.10523212	18.187683106	58.83023453	0.597793564	7.17573905	271.23702623	10.7275476445	2.6717615125	1.0893835125	2.022440195
TCGA-G3-AAUZ-01	4.531530976	3.292859793	1.332706451	0.071892299	11.1525011045	36.62775421	0.2218946445	2.7842277285	418.74248888	17.9375023865	5.7309260365	0.6226590575	1.318528652
TCGA-BC-A217-01	4.736208081	4.334274769	1.515054941	0.163662344	21.85515928	127.4997482	0.5896146595	6.1520034065	1116.9179383	63.576761255	17.920391085	1.9506739375	2.182231188
TCGA-G3-AAV4-01	1.5099363925	2.165779233	0.177556694	0.079720788	5.7685056925	31.98817444	0.1138883945	0.7401218415	911.3832972	43.0206604	34.628450395	0.452220768	1.460435152
TCGA-DD-AADI-01	7.049890518	11.140395165	1.8495886325	0.406412333	33.1114850035	91.12418365	0.6562691625	4.033081114	439.984914775	126.529190085	8.500573635	2.154241681	1.518143415
TCGA-FV-A3R3-01	3.431338787	5.943129063	0.571227357	0.113203824	10.184489727	77.19495392	0.324989315	5.2290644645	285.10022545	4.0164551735	9.1730875955	1.337283075	1.478239417
TCGA-CC-5261-01	15.859797005	18.779259685	4.879102707	0.952489913	16.58647299	118.2222977	0.349712424	11.8964933165	510.65442275	27.895795825	19.94412136	4.575647831	2.406366825
TCGA-BW-A5NO-01	3.077147603	3.5404536725	0.9331491295	0.188472793	12.138733387	30.57164001	0.5962804555	5.7558748725	463.2550621	36.1614151	12.1804437635	2.416921616	1.517664194
TCGA-DD-A4NB-01	4.8932884935	5.788650274	1.877228975	0.19357875	16.63112211	29.07826805	0.452508122	3.143922329	301.84562492	13.895729545	4.4519546035	1.6671898365	1.24981761
TCGA-2Y-A9H4-01	4.0598708395	2.3330579995	0.432538271	0.056705292	9.1616778395	67.63298798	0.651834026	3.2712886335	394.823606515	27.18245697	7.0385587215	0.634370178	1.59100914
TCGA-DD-AAVY-01	2.6058889625	1.0086405575	0.306719303	0.047657978	3.436236739	10.60587406	0.2004660965	1.3776006105	613.083343535	33.01494789	13.496440415	0.340824902	0.926351607
TCGA-XR-A8TD-01	31.42750454	8.836505413	4.0346486565	0.136586368	35.157863615	297.0434265	0.605290502	12.112280486	919.6449815	103.999164555	6.47034049	1.7909229995	6.020208359
TCGA-DD-AADG-01	2.4922604565	0.805158466	0.2130878565	0.0629673	3.6375044585	9.526321411	0.2330302165	0.5675511065	219.04188251	18.74878502	7.506448269	0.155913569	0.446829498
TCGA-DD-A4NE-01	5.6122632625	0.884025842	0.9892705455	0	2.353235543	38.13481522	0.2568724155	1.330027878	96.67858551	11.660663368	5.449819088	0.2775102705	0.985967398
TCGA-2Y-A9H7-01	1.8150113225	2.7351659535	0.3437711145	0.054536134	3.6185228825	39.63880539	0.051517166	1.1889302135	106.213870065	10.61833906	4.803166866	0.6623638865	0.40896371
TCGA-ED-A7PY-01	1.522637069	1.0840418935	0.3015398385	0.091851383	3.601227343	7.794627666	0.1156890095	0.373470917	45.93263531	45.6689038295	4.8904293775	0.5659935325	0.306128442
TCGA-DD-A1EI-11	3.9045767785	3.7131290435	0.619332284	0.170312956	6.119624376	15.51133728	0.4955261345	0.5493837	260.42087267	15.295278072	16.242084505	0.5602050425	1.172098756
TCGA-BC-A10X-11	6.460000753	2.3615955115	0.6845921575	0.03972777	6.1831042765	15.52562523	1.350267753	1.318713844	205.951622035	15.1673622115	8.637204171	0.2649800775	1.533718586
TCGA-G3-A25S-01	3.4563025535	2.5671485665	0.6226904395	0.156805322	8.9780893305	67.79014587	0.3246710005	5.9370806215	152.898014045	6.0190339085	3.782302022	0.468678832	1.389058471
TCGA-DD-AAE3-01	2.483723402	1.204766214	0.116852235	0.208665952	2.993375659	21.94651031	0.0501555355	2.594841182	326.67047118	7.3858854775	1.90048182	0.1617535875	0.692263663
TCGA-YA-A8S7-01	10.0725517285	10.70261669	1.1362505555	0.031115357	11.132282735	198.8088989	0.820928037	20.121751785	821.33902359	30.927643775	12.578642845	2.1787567735	2.848596096
TCGA-CC-5260-01	9.346929549	10.95807695	1.809192777	0.12847048	16.886938095	87.17315674	0.378284991	13.092320681	788.14082316	26.027544975	22.93270779	1.8093734385	2.399491787
TCGA-K7-A5RF-01	7.674139261	8.1983282565	1.9577590225	0.213753596	11.9000043865	38.29472351	0.767539963	10.015378117	687.93092518	53.87258339	52.95607376	1.196950853	2.917917967
TCGA-CC-A5UC-01	2.724040389	2.8374841215	1.0912033915	0.102409609	4.5066421035	17.60830879	0.239160966	3.504672825	152.93551161	13.8652839675	4.2630529405	0.8508494795	1.421271443
TCGA-DD-A3A6-01	6.8191919325	3.3839336635	0.835037172	0	23.36792564	198.1083374	1.4533770085	4.4410594105	109.88795472	1.934446037	2.5676702265	0.702623457	1.44080019
TCGA-FV-A3I0-01	2.542452335	3.3737590315	0.705953434	0	5.588329792	54.82122421	0.315599002	7.61231184	813.87521941	5.4398932455	22.104349135	0.930280447	1.99574244
TCGA-CC-A7IF-01	1.365986347	0.9286403355	0.114040751	0.041696355	2.157565117	25.63980293	0.2256920185	0.903562844	236.178091065	9.268747329	5.461558819	0.381354764	0.408843547
TCGA-FV-A496-01	0.5467566845	0.4956217405	0.0997676365	0.042191133	0.7134426235	5.612386703	0.070988253	0.723148182	308.302547475	18.996151448	2.5247956515	0.084249802	0.250394315
TCGA-DD-A4NP-01	1.934045434	1.351375401	0.092928078	0	2.9443321225	27.77919579	0.6491486115	0.776549876	280.014259365	6.9750354305	9.251554012	0.1680555265	0.72992003
TCGA-DD-AAED-01	0.8277384045	1.6306638125	0.4297208785	0.087046087	2.367641151	17.39042854	0.4167045205	1.808021039	46.3298831	13.993916511	9.660264254	0.528077319	0.977420747
TCGA-DD-A73E-01	1.7404369115	0.8267076315	0.0604927635	0.033526059	2.129751384	12.14506054	0.139161542	1.0438367125	341.44306946	10.659921885	6.9917862415	0.195209689	0.232681483
TCGA-BC-A10Z-11	19.958096387	2.0957254175	0.9827321765	0.06811627	3.1839097735	20.81556892	0.217739586	2.3235809205	146.4344367895	16.9032225585	5.2984995845	0.3618402925	1.056641936
TCGA-CC-A5UD-01	3.818694949	1.9278179405	0.8280243875	0.03083601	6.8694992065	168.5083771	0.2600175515	3.521929145	435.261768325	24.076619145	11.834633825	0.539263755	0.490733951
TCGA-DD-AACK-01	1.649903983	3.222160578	0.5002157985	0.061371613	2.8254231215	22.68400383	0.1255462915	1.37635386	300.867799785	47.844834325	10.532378195	1.137560189	1.050966382
TCGA-DD-A1EB-01	3.3929487465	1.5848498345	0.785601795	0.062278882	5.28947258	9.829052925	0.1568834635	1.237284571	567.53324145	93.138515455	10.2842049605	0.353539616	1.349186897
TCGA-NI-A8LF-01	2.5305960175	1.6291894315	0.2160783635	0.088870637	4.217432618	47.21707916	0.397378713	1.2536079285	113.2844481505	13.22952366	3.7908899785	0.433252648	0.497590303
TCGA-ED-A4XI-01	5.3862088915	6.177798033	0.778112829	0.435172647	13.4450550095	42.53295135	0.37614014	2.225061178	468.368793495	36.05670357	25.48423195	1.1595448255	2.073372126
TCGA-BC-A5W4-01	1.035105795	0.4809476435	0.066105231	0	1.365085781	8.796160698	0.0731029175	0.972615421	123.70170402	35.65852356	5.611968994	0.1470871345	0.35785073
TCGA-DD-A4NF-01	1.95783931	0.9411362705	0.121213686	0.127798259	2.145460546	17.02746391	0.0733775075	0.560992941	173.738863	9.741509498	10.0090737325	0.295482427	0.813196599
TCGA-DD-A113-11	2.2708896995	1.6140469315	0.516069174	0.112666212	2.7018437385	11.18915272	0.2587567125	1.7488138675	161.2933482995	11.6889387365	3.1428596975	0.1555432975	0.457270801
TCGA-DD-AACT-01	7.824409483	3.3389713765	0.8781441155	0.054756708	12.66261959	177.5357513	0.717332341	2.325191617	985.82213575	17.097492215	8.1907136425	0.753058076	1.581639051
TCGA-DD-AADK-01	9.0951149455	3.7508157495	0.9072954655	0.103262782	5.1607165335	41.32334137	0.403765373	3.3919752835	216.2048025	27.576980595	6.294922352	1.514740884	1.031906962
TCGA-DD-A3A2-11	6.1262180805	2.3622317315	0.391131252	0.031632103	8.2150352025	28.26506424	0.957698248	0.8652178345	117.428938377	7.795590284	4.7893283365	0.260906145	1.44012332
TCGA-BC-A8YO-01	34.1044569	12.24474239	5.011651039	0.138465717	35.550816535	191.0781097	1.318376541	12.4459925875	1025.3052674	251.52327345	12.32072163	2.2660155295	6.596368313
TCGA-FV-A3R2-11	6.2747370005	5.9637403485	0.95341146	0	13.653353212	42.29940414	0.510201002	3.77628386	314.754261015	23.49753761	13.46109438	0.570859134	2.244482517
TCGA-G3-A5SK-01	15.80523348	3.468648672	0.733899042	0.521077037	13.759070875	26.00408936	3.530409068	1.0630336405	463.29981423	48.08342934	14.5611186	0.602009475	1.623965621
TCGA-DD-A3A2-01	4.079795003	1.196467519	0.239717692	0.03360346	3.4692678455	8.381953239	0.7444810195	0.527520355	123.9898357265	16.03411102	2.126719415	0.164542854	0.520248294
TCGA-CC-5262-01	4.9206632375	5.696064711	0.8235315085	0.073268935	12.4465305795	48.08963776	0.512247838	8.884410143	509.8258152	47.46674347	15.97013617	1.143397331	1.376650572
TCGA-BC-A10Y-01	6.304406524	3.7470203635	1.842709661	0.028939236	11.47963524	101.313942	0.5905979275	5.098919958	735.1736984	75.74518012	22.733701705	0.7851469515	1.844830513
TCGA-FV-A495-01	6.292272806	4.6140105725	1.787297547	0.027102258	15.130868195	259.1285706	0.2168226655	6.134814739	673.87193325	36.93441677	9.610152242	0.736124992	1.410365701
TCGA-KR-A7K7-01	11.334260227	4.3917496205	3.426456213	0.115805224	21.03001976	107.1398392	0.1779359995	7.596050024	488.113735205	39.759757045	3.217428684	1.2618880865	2.153984785
TCGA-CC-5258-01	4.58777225	5.400430441	1.545397699	0.233778179	5.8421447275	28.35653496	0.1819836255	6.284741103	187.20875454	36.592663765	6.692690611	1.3887619375	2.330539942
TCGA-5R-AA1D-01	3.29338336	5.7746856215	1.105223179	0.056337286	8.62698531	36.53613281	0.7339983735	4.836069107	206.250854485	7.2389487005	4.8675801755	1.563941181	0.891245246
TCGA-FV-A3I0-11	1.1464295385	0.954696685	0.1715578135	0	1.4548146725	11.00763607	0.27382914	1.302236557	139.9856886965	22.7286071785	6.2461278435	0.1994048655	0.540538609
TCGA-DD-A3A4-11	12.8526961785	7.388233423	0.587663025	0.089504436	18.78416777	49.36554718	1.8436414895	1.719458431	304.107239715	32.776079891	10.4683117855	1.0086377265	3.608788729
TCGA-DD-A39Z-11	3.3453412055	0.988945395	0.1696951055	0.031025292	2.6537504195	6.729427814	0.492235962	0.396469459	114.05617904	5.2434855105	4.8727430105	0.175288305	0.435070813
TCGA-DD-A11C-11	4.5748245715	3.3573573825	0.3489466605	0.061521146	9.0172235975	17.68509674	0.909198303	1.5261430145	231.757511165	7.311139045	6.8961510655	0.249625847	2.146710634
TCGA-ED-A97K-01	3.517211795	7.0885875225	1.282816708	0.075803503	7.285304785	89.86907196	0.487201735	18.048104765	592.1619338	19.023626325	25.10348034	1.8342503305	2.106040239
TCGA-LG-A6GG-01	1.6387140155	1.3025410175	0.3347183465	0.06633947	2.268391669	19.50643539	0.277178466	0.7580114755	289.538963325	12.638871195	7.101531029	0.400790006	1.017457247
TCGA-DD-A1EH-11	1.4716505705	2.3816187385	0.506385371	0	4.0951657295	15.06011677	0.5358191875	0.9259696005	154.390572094	18.586575985	3.231850505	0.2849622365	1.019765735
TCGA-DD-A116-11	4.301257372	3.5663934945	0.570848539	0.22685656	8.052267075	18.31195259	0.814345263	1.236891687	161.25659848	22.640943525	7.198472977	0.507394627	1.456150532
TCGA-EP-A2KB-01	2.051682532	1.718998432	0.679409236	0.211418271	3.8236370085	12.65429783	0.165059671	2.250116825	116.662230035	12.13823795	6.5748121735	0.3034265115	0.623121977
TCGA-WJ-A86L-01	2.1053878065	0.9535954595	0.637919262	0.045759995	2.377122402	40.56420517	0.169486068	2.3570762275	309.87119482	25.461752415	6.620685339	0.371963933	0.857153714
TCGA-2Y-A9GY-01	25.908302305	11.49406576	6.053663015	0.207709298	44.76885986	129.1265106	1.0301268995	18.618118047	476.2671299	62.070878985	8.1839876175	3.059492826	6.304987907
TCGA-DD-AADM-01	2.1801031235	1.2545737625	0.393719211	0.064868189	4.7189337015	33.45536041	0.235675961	2.255735576	819.98735432	22.1656627645	6.388567686	0.563230917	0.70741564
TCGA-DD-AACJ-01	0.9306514565	0.674083203	0.059010038	0.089307815	1.4376035335	96.95760345	0.100175962	1.790198684	562.910482172	7.0169185405	2.192253053	0.23842971	0.368709981
TCGA-CC-A7IE-01	11.094822885	7.224889994	3.7687699795	0.966521621	13.497215275	30.64935112	0.392997995	5.895972729	120.24851988	23.32483339	3.6394377945	2.150299072	3.209864855
TCGA-GJ-A6C0-01	20.042199375	5.0606782435	1.544082403	0.098276168	8.907921555	47.65908051	0.2590435375	12.941025258	1412.4706727	58.965595245	7.0808029175	1.3591208455	8.209244728
TCGA-DD-A1EJ-01	1.5325376985	2.817980051	0.9628950655	0.15890573	2.997094333	33.52398682	0.0838902985	5.7971735	46.953085659	21.226852415	4.8053503035	0.776962936	0.655021787
TCGA-XR-A8TF-01	2.9851478335	1.875662267	0.9999597965	0	4.380208969	14.90609074	0.20757106	0.8923758565	100.3342914515	13.9261446	4.284868717	0.402328357	1.307556391
TCGA-2V-A95S-01	48.114191055	16.52651548	8.051021099	0.151005372	80.745210635	370.1312866	2.3177090885	13.302255629	1364.81428525	807.4132997	34.01635742	3.3065395355	7.452462196
TCGA-BC-A10U-11	2.9876069425	1.717402637	0.4202479125	0.031604704	3.323781431	11.68021965	0.226125376	0.9153890015	66.019632825	15.0670746555	2.8265736105	0.3162661045	1.044259191
TCGA-FV-A2QR-11	10.4797306045	10.96608257	2.040547669	0.205855668	19.23645401	76.70912933	0.756936103	9.809983253	567.39491262	56.455970765	8.60427618	1.5012096765	3.811994314
TCGA-K7-AAU7-01	4.0013047455	5.8976154325	1.691249907	0.625128746	4.149593234	47.34041977	0.165681653	15.754765509	439.08413886	24.91018772	14.849677565	1.998291135	1.974492669
TCGA-CC-A7IL-01	0.965980798	0.286782742	0.0832770135	0.050537515	1.018427998	5.806562424	0.042515684	0.9631672055	1286.37442025	11.8506629485	2.8432407375	0.198311478	0.252113461
TCGA-G3-AAV7-01	4.5195371505	4.403405666	1.100573003	1.907799125	2.995328009	76.9552536	0.1202748285	15.06075573	1393.24220279	37.584391595	8.2533676645	1.268445611	1.554185271
TCGA-DD-A3A1-01	4.142514944	2.168891549	0.5173143445	0.135878965	6.6875245575	60.76041794	0.3252379225	8.9594380865	388.525836925	22.863387105	5.7423408035	0.4437551495	0.643035352
TCGA-DD-A11D-01	2.0184429585	1.663163126	0.1659055725	0	3.798171043	11.74511528	0.2965308355	2.9439970255	486.92633248	14.60168934	16.014270305	0.475877732	0.716833293
TCGA-CC-A9FU-01	4.0678503515	2.535675764	0.870215654	0.118535914	7.0514731405	16.67133331	0.266540494	1.511425197	167.490360265	17.043537615	6.394491911	1.146871984	1.119459867
TCGA-DD-AAE6-01	0.5441403985	0.261205241	0.026344469	0.022451513	0.743689388	6.311232567	0.0654841815	0.4068905565	23.57870984	5.560577007	3.782160759	0.1881268845	0.173797026
TCGA-DD-AADL-01	5.167737484	1.44352746	0.4443345815	0.064394988	3.737431407	10.2899847	0.475554731	0.702775359	203.81555174	44.426407815	7.519368887	0.2586613745	0.589329481
TCGA-DD-AADS-01	6.547261715	2.072182953	0.996531874	0.106395349	16.94323182	50.61351013	0.211441725	2.8668574095	848.98625205	39.954058645	6.3360426425	0.584942475	1.312133551
TCGA-CC-A7II-01	1.9772095085	2.001120925	0.328724682	0.104654625	2.409268737	16.3639946	0.338347945	2.8742411135	118.924151433	3.6529774665	1.7833759785	0.287387073	2.717390537
TCGA-5R-AAAM-01	4.689155817	5.7920145985	0.686300248	0.192973867	9.463061333	51.70062637	0.5353397545	9.3049708015	405.920753475	19.454675675	6.625449896	0.903172523	1.485024929
TCGA-CC-A7IK-01	5.038105607	1.3289194105	0.298858121	0.126153708	4.588767767	12.67378426	0.458248328	0.761688888	185.388646115	39.876652715	13.3852396	0.247284763	0.652312577
TCGA-GJ-A9DB-01	1.719524592	3.897186518	0.6755751375	0.166762054	3.669424176	53.65612793	0.3221261055	8.18381226	423.329458245	50.415733335	11.2617383	1.3025814295	0.936266601
TCGA-DD-AACA-02_Rep340	1.591315448	0.4161385	0.037879577	0.027825331	1.196718529	4.705160141	0.051413903	1.0189189315	102.0589752	4.410409927	3.32190156	0.075941395	0.204239815
TCGA-G3-A25T-01	3.953025222	3.539703488	0.4462993445	0.028049169	14.643657448	87.09465027	0.4535364505	15.836902618	446.776947035	6.081444025	7.346855402	0.6665314435	1.051085949
TCGA-G3-A7M6-01	2.8663311005	7.2873363495	1.53453064	0.071400128	8.5268195885	44.73744965	0.3307105305	7.6146001815	278.920457865	26.83261204	11.431881907	1.890470326	2.157477379
TCGA-DD-A73C-01	6.46729362	3.5183160305	0.7618061605	0.090655923	11.53246355	21.07431793	0.5735192125	2.4364960195	318.739367495	8.6577806475	4.5350687505	0.539831713	1.522758484
TCGA-KR-A7K8-01	28.540923115	8.127130508	2.9129092695	0.104395345	29.231954575	93.71605682	0.5450904815	5.9864276645	1038.6057967	62.291915895	9.620075225	1.4045521615	3.822179556
TCGA-2Y-A9HB-01	11.6932010655	6.203604221	2.401527524	0.039819956	15.3042893405	48.4109993	0.2915326285	4.313613534	1196.7609176	71.38654137	36.043021205	1.4542331695	2.586794615
TCGA-DD-A11A-11	4.64065516	5.008977413	0.4459907415	0.042602271	10.6226277345	20.58443642	0.6591571715	2.8735533355	226.038792635	20.2963062525	3.075593948	0.3731891215	2.048147202
TCGA-EP-A26S-11	4.1009134055	2.737159371	0.2672448975	0.117969669	8.4141216275	14.55705738	0.8781882525	3.0550593135	115.52307701	9.269091847	2.686718822	0.3484778105	1.295870781
TCGA-DD-AAVR-01	8.135479212	7.2357928755	1.7209352255	0.073387429	12.937944413	104.8249969	0.645299688	6.789108516	747.749771235	8.4618682865	9.624487399	1.582307041	2.049789906
TCGA-DD-AAVP-01	2.8816050295	1.8688174485	0.728653088	0.059495047	3.322996855	106.2675476	0.074935429	0.819235936	339.11025809	20.9000058195	4.5495630505	0.374817595	1.21622324
TCGA-DD-A73A-01	4.058100402	4.359945774	0.761756271	0.105853491	11.768802644	26.25250435	0.4622394555	2.0396924615	198.97447967	29.44950867	6.5579907895	0.7351591885	0.713162959
TCGA-2Y-A9GV-01	4.516663313	4.8404209615	1.1133737565	0.183187351	8.451296092	47.75124359	0.70375064	7.047347667	1059.12496195	40.77417946	10.119364738	1.225119114	1.076069593
TCGA-DD-A119-11	3.2602122425	3.0403972865	0.35877417	0.036753286	5.006808281	16.04523849	0.468735613	1.815316677	109.7140376525	17.769886494	8.600337982	0.3067348155	2.451545
TCGA-DD-AAE9-01	3.261403322	0.807195514	0.218038	0.069772184	2.18664968	393.9583435	0.2403651665	1.934771955	618.875495955	12.2546954165	3.950997233	0.483908966	0.275181293
TCGA-DD-AAD1-01	21.62899494	16.35709858	5.8940944675	2.030353546	23.390292165	112.0898972	0.4218965095	10.860082151	424.82390977	38.8201828	17.41365433	4.0480532645	2.747484207
TCGA-UB-A7MF-01	17.708049775	11.164290905	1.649485171	0.300740153	38.879070285	876.5315552	1.0416985455	9.2837229985	3008.8325194	551.61950685	30.450528145	1.73404181	5.276894093
TCGA-4R-AA8I-01	10.774123432	3.367486477	1.6706019045	0.233020797	7.542585611	134.3454132	0.6858747825	3.9885722395	733.43964947	66.7401371	23.355404855	0.939974725	1.580108762
TCGA-DD-A114-11	9.853613137	11.666974545	2.594292402	0.521361768	23.646127225	54.24012756	0.682246834	2.159567118	1021.84661105	213.86480714	76.257995605	1.637571931	4.398783207
TCGA-FV-A23B-01	4.4484683275	4.6981246475	1.346136093	0.101552241	6.56875062	46.24395752	0.4197495575	5.2438806295	172.16652871	48.4795866	4.323109388	1.047109902	1.17969656
TCGA-BC-A112-01	1.580100834	3.3486083745	0.2521240485	0.170322865	2.559585571	97.44341278	0.0477624985	4.2971919775	213.29975986	13.4908957505	13.337432865	0.977716148	0.805730581
TCGA-ED-A459-01	3.856229365	1.6996426585	0.938034505	0.041903835	2.0347455145	354.553772	0.288717419	4.5200628045	864.14071655	34.0791330355	12.74183416	0.5960048735	0.776416898
TCGA-BD-A3EP-01	13.766531468	14.73771572	3.599110961	0.145691618	13.328884603	59.18811417	0.3405266665	8.4781258085	414.427333815	24.919388295	7.581704378	2.525457978	2.631610155
TCGA-G3-A6UC-01	4.68585062	1.0149350765	0.143238809	0.065889291	5.0823419095	13.33610821	0.4249353185	1.0759756865	445.39801409	22.798911095	8.833896637	0.3207948955	0.835948765
TCGA-2Y-A9H9-01	3.1205777525	2.1608440875	0.5570927855	0.143786162	6.4486653805	46.79462433	0.400063552	2.497852385	532.24965306	36.75023937	13.135891915	0.4406778365	1.251777172
TCGA-DD-AAEK-01	19.5124068255	12.392148975	4.910784483	0.25025329	15.8240590105	76.24220276	0.541722149	11.291269304	317.016332635	46.50053406	19.788064	2.9983136655	3.137800932
TCGA-DD-AAD5-01	2.474030912	2.582043409	0.2080891205	0.06406913	3.7813006045	127.7391357	1.0483528675	18.0438385	605.131847395	7.102242709	32.55836773	0.416988134	1.150944352
TCGA-DD-AAW0-01	4.0795350075	7.3658704755	1.2658339145	0.260105968	9.935917616	57.65963364	0.2527706695	9.196571827	327.476138125	40.276123045	9.7550320645	2.2692317965	1.360849857
TCGA-DD-AAC9-01	4.4162358045	3.9288139345	0.836620271	0.034021262	7.9428585785	28.93358612	0.148563534	5.4166651965	186.70516395	11.6772642115	5.615439415	0.78050372	0.954042554
TCGA-DD-AAC8-01	4.9314428565	2.5238313675	0.2685944585	0.038697653	5.364838481	146.1410675	0.438665539	5.1029168365	483.45151903	18.609140875	5.618129492	0.9601686005	0.515896499
TCGA-XR-A8TE-01	1.187794	2.890901208	0.642227203	0.027818931	2.882903397	19.0412693	0.1669171265	1.466492653	352.452703495	21.130386355	7.2325422765	0.704646528	0.509362042
TCGA-DD-AAVU-01	1.030933857	0.872426033	0.061714852	0	2.25655061	21.55996895	0.0768547645	2.3494622115	230.05789566	15.5095131415	1.824500501	0.1653371675	0.215079188
TCGA-2Y-A9GS-01	2.232132852	5.40724659	0.813083768	0.147097811	5.5175955295	70.84396362	0.2594545855	6.8887431595	478.273092255	64.19518471	15.009559155	1.2872745395	1.752065659
TCGA-DD-A73D-01	1.163876146	0.3493173275	0.089957513	0	1.4719474915	7.434060097	0.100434586	0.5220464765	111.9166231	14.839745525	1.4454327225	0.1039587745	0.199340999
TCGA-ES-A2HT-11	17.845681189	6.8161170485	1.3528214695	1.148131013	15.217061044	51.23796082	0.44048246	4.377394557	878.94452665	247.72922135	132.37601851	1.065151453	3.053479433
TCGA-KR-A7K0-01	1.9759854675	2.198188424	0.335550636	0.083028294	3.0619699955	40.73550415	0.284671709	1.5822181705	293.450881945	30.69887924	11.47985554	0.52320987	0.619963467
TCGA-WX-AA44-01	2.0680396555	3.555097103	1.657226592	0.100955524	7.6802421825	221.8362732	0.2446976065	5.140586376	533.48386765	30.162181855	13.070958615	1.690241814	1.432207346
TCGA-ED-A8O6-01	1.966262817	2.94265306	1.0379462835	0.066133104	5.06652534	21.1231842	0.113845381	2.657200396	171.91790486	10.47009444	7.187539339	1.456693858	1.138799548
TCGA-DD-AADU-01	1.820992351	0.824885696	0.2119899615	0.046018418	1.9931770565	21.24070358	0.2574624565	0.9446122945	250.603116985	10.6256084445	3.421669841	0.1988673285	0.753898859
TCGA-2Y-A9H8-01	5.8457187415	4.2101886275	2.1842330695	0.062971815	13.5996966385	42.56165314	0.280777611	6.160987139	515.13309672	43.47605324	14.825940848	1.3654343485	3.231583357
TCGA-G3-A3CJ-01	3.640999913	0.9730038345	0.1926128415	0	3.427589297	16.98112488	0.2254472375	1.7423498035	367.461063365	6.197660446	5.5573351385	0.248757899	0.267097145
TCGA-DD-A4NS-01	9.187783479	13.228859425	4.5406403545	0.141947061	27.81503391	77.73513031	0.6436748135	6.0216174125	405.58777239	57.0308857	12.823961255	2.164252937	2.551900625
TCGA-DD-AACP-01	4.166810989	1.8182875515	0.924490303	0.053163655	5.3614608045	11.11099434	0.3275492415	2.1045683625	98.3602166005	12.2824776185	2.640360236	0.539536059	1.049856305
TCGA-G3-A5SM-01	9.377897621	3.524939299	0.999730855	0.524292588	5.782344699	81.7620697	0.4277813505	9.192664741	1038.1632994	21.481492995	7.8115406035	0.9074710605	1.168984652
TCGA-DD-AAVQ-01	26.064712525	18.67185116	4.4627583025	0.302121907	28.989263535	108.2226028	0.550503224	9.57576275	986.324642095	68.82168771	9.1852326405	3.398723006	4.486790657
TCGA-HP-A5MZ-01	11.6030058865	7.8416388035	1.845720172	0.085861243	12.4983048415	154.7510223	0.95730336	10.8119406705	777.59679773	54.686258315	13.1219553955	1.8113385435	1.693300962
TCGA-DD-AACE-01	1.162603021	1.059801817	0.395122737	0.089535058	1.4528118375	8.449367523	0.044483293	0.781942695	162.334121685	34.74623108	9.384326934	0.2631060035	0.422959447
TCGA-DD-A118-11	7.0817046165	2.9610757825	0.217582397	0.080826022	7.9931919575	27.17647743	1.1606518775	2.4451408385	126.039849745	12.212605477	3.773001909	0.280578643	1.657951593
TCGA-G3-A7M8-01	1.2478129865	1.3962413075	0.187572159	0.056054763	2.358951807	21.87688637	0.2074482065	2.898225665	193.445046435	8.470399021	6.2212884425	0.3789117335	1.328257799
TCGA-BD-A3ER-01	1.1582007705	2.6137138605	0.396394491	0.046310291	1.94202441	23.80233002	0.112633243	3.9449265005	192.902469635	17.053668025	4.6474438905	1.1207910775	0.89256537
TCGA-DD-A113-01	3.616748214	4.065794587	1.438981354	0.553265989	4.4123982195	36.70002365	0.102432981	6.9002950205	250.82524871	19.317350385	8.4202213285	1.0019079745	1.451645374
TCGA-DD-A3A8-01	4.5447984935	0.905489951	0.1192820745	0.031545095	4.4242050645	9.087825775	0.5152026975	1.043892145	391.50257871	18.019463537	7.113589287	0.2296473085	0.438713342
TCGA-BD-A2L6-11	14.1953854585	22.53046894	2.4472562075	0.795633376	47.331432345	122.392334	1.854984015	26.3483395555	617.451210005	101.18278884	7.021741867	3.3368855715	5.491168022
TCGA-ED-A7PX-01	2.473442793	3.1977335215	1.692617446	0.149806127	4.905884743	24.10690498	0.129715521	5.1736215355	1277.97506695	13.329325198	13.906900885	1.7997438315	0.984476447
TCGA-DD-AADP-01	5.668832302	3.22151649	0.742996871	0.440945208	5.869153261	17.81630516	0.155810345	3.511392832	161.23000477	44.415398595	9.582687855	0.983736217	0.933722436
TCGA-CC-A7IJ-01	39.268058775	24.91946697	8.6782217025	0.224076822	69.69828035	329.6268921	0.601586625	8.652237175	1373.399030725	117.059703805	28.92507935	5.5224666595	29.65676117
TCGA-BC-A10U-01	1.852707565	1.850457847	0.332451552	0.189673066	3.124539733	35.16152191	0.2776177265	2.036337316	333.718138715	19.859107495	7.1507308505	0.66921705	0.661346436
TCGA-DD-AADD-01	5.2046750785	2.4429941175	1.179892659	0.055624913	6.95681262	33.77031326	0.4368475375	3.033356011	179.869058585	27.20576954	6.549934864	0.960982442	1.109064698
TCGA-ZP-A9CZ-01	9.796406269	7.8162887095	2.3148044345	0.091082349	16.2986335775	82.28959656	0.861614898	8.427950146	465.26511385	54.55617714	7.8704679015	1.6197360755	2.808773279
TCGA-DD-AACY-01	2.780702621	1.735823393	0.3564645425	0.062264349	5.3024344445	20.09954262	0.2062172145	1.431275964	434.401216515	20.21762657	9.4943466185	0.503400177	0.347152561
TCGA-DD-A1EC-01	68.18919182	30.74289036	7.224226952	1.121711612	173.73540875	207.5871735	4.760484934	36.9575681675	1158.55848317	169.703742985	8.0619485375	4.7386527065	10.27804375
TCGA-UB-AA0V-01	3.3372917775	4.0016953945	1.014061093	0.232629851	6.3613743785	21.92440033	0.678058343	1.2802585065	155.562160485	33.44264698	7.7473697665	0.6352480945	1.966703653
TCGA-DD-A1EL-01	1.633981347	3.184159756	0.541604489	0.084212489	3.8760277035	79.18878937	0.457492061	8.9616272455	206.53877161	18.085948945	7.306892157	0.8552332815	0.626892328
TCGA-RC-A6M6-01	2.2605762485	2.5585849285	1.134813666	0.134624481	2.9050982	23.16529465	0.1204158905	3.6090499165	180.848957555	12.890150907	3.30178082	1.21317929	1.669541121
TCGA-MI-A75I-01	2.3841843605	1.7367758155	0.6265394985	0.217571601	4.8603472705	32.20636749	0.0864760725	3.1587474345	1127.394821	26.504754065	6.8794891835	0.743273824	0.808976471
TCGA-UB-A7MD-01	3.463621795	5.505509853	1.1546135545	0.180056438	6.2602295875	67.54468536	0.271436818	10.5884130015	996.6917036	47.709373475	26.54201126	1.6009135245	1.787240982
TCGA-CC-A1HT-01	64.13232231	23.53281689	8.8195352555	0.244292751	52.715730665	386.0296631	2.2161986235	43.905445095	1617.3265305	299.1225815	52.37448502	3.6754244565	9.496754646
TCGA-BC-A110-11	3.822017312	2.5580468175	0.406151429	0.073391043	5.488463879	17.17233658	0.5809949265	3.179391265	170.671704295	23.545249939	4.541878462	0.4162701815	2.585785389
TCGA-WX-AA47-01	0.3395040185	0.198424034	0.0739219095	0	0.4503656925	9.919104576	0.033027187	0.32325156	55.914014815	1.828432411	0.7489135265	0.114529163	0.105575278
TCGA-FV-A4ZP-01	6.0206016305	1.850863278	0.6994113325	1.075237155	9.637646201	54.45085144	0	14.781888005	328.063846605	12.1243474505	3.2108584645	0.6845767795	1.115700603
TCGA-ED-A7XP-01	4.4345387815	4.365450144	0.788406372	0.084992342	7.8036403655	27.37947655	0.4912843705	6.273583293	357.10994337	18.301145555	15.776699545	1.504944265	1.013266206
TCGA-DD-A39W-11	5.62061131	1.8877202275	0.3930862545	0.024163252	6.779508829	18.32120705	0.8593427835	0.7843352555	188.04122067	10.979665635	5.420133114	0.269797489	1.087193966
TCGA-DD-A3A5-11	1.8735067245	0.7877217235	0.211175427	0.038850129	2.519838929	6.046453476	0.558476729	0.5244175345	83.67211579	8.678850593	2.96148777	0.121926028	0.3433716
TCGA-CC-A5UE-01	1.806687385	2.253046274	0.4415034205	0.048140068	3.9414037465	27.16254807	0.1307556645	4.814950228	281.490877145	23.968663215	11.505610465	1.0118017195	0.710002899
TCGA-CC-A9FW-01	3.850353241	3.372025609	1.2573791145	0.228520572	6.0561521055	16.55977631	0.1879763065	3.691190481	165.084810235	22.025249005	4.8686010835	0.8254924415	2.191921234
TCGA-XR-A8TC-01	1.0500946645	1.849680364	0.3532078265	0.12496645	1.6863155365	9.235187531	0.039349552	1.089528576	186.542810415	12.5484466535	10.3306694	0.8336051705	0.32741794
TCGA-BC-A69I-01	3.8156170845	2.224785566	0.189036533	0.026298525	5.0260593895	23.30187607	0.3923210185	1.470557749	471.04063989	15.32943964	6.033327341	0.380792007	0.850124836
TCGA-DD-AACX-01	1.1662979425	1.322810769	0.352425717	0.096408956	3.6524268985	142.9579315	0.0499279675	1.9659624695	664.5500526	18.89160681	9.8444261545	0.5185842365	0.881456614
TCGA-DD-AAW2-01	3.964101553	1.4242081045	0.11808705	0	4.110983491	11.53819084	0.5285048265	0.941320926	587.407416545	25.297763825	10.049557684	0.2399381475	0.485140294
TCGA-DD-A39V-11	3.1495166425	2.501993537	0.380070135	0.106975533	5.510619879	15.24752617	0.682947155	1.577219963	130.534965515	12.980226754	3.204012513	0.1989218665	1.073012114
TCGA-BC-A10R-01	0.72320202	1.2675197125	0.172348123	0	1.1565800905	21.7316494	0.0858639775	1.2918714285	69.8270702395	6.786704302	3.5411401985	0.326785192	0.330418974
TCGA-G3-A25X-01	20.25933647	5.7048738005	2.214559078	0.101046413	25.156368255	207.4014893	0.33669883	13.9706950165	726.949974045	23.65756035	4.014830589	1.317492068	6.429555416
TCGA-DD-A3A4-01	1.1812431515	0.305787146	0.014776545	0	1.1666911245	5.298044682	0.153001324	0.8742974105	82.198455595	5.917524069	6.7054064275	0.072533	0.345473945
TCGA-BC-A10Z-01	5.222122073	0.578562349	2.096495785	0.049737651	0.729599297	16.94550514	0.0626457555	0.5648149405	198.07224559	16.944395839	5.4780302045	0.212790288	0.347186834
TCGA-DD-A4NR-01	34.42196274	19.122353555	6.5631947515	0.130838841	55.47420311	127.8712006	2.355259299	37.5949173	717.38397965	165.336284625	15.75986338	4.3790719505	8.3381567
