# Supplementary material for: Prognostic values of immune scores and immune microenvironment-related genes for hepatocellular carcinoma
Source: Aging (Albany NY). 2020 Mar 25;12(6):5479–99. doi: 10.18632/aging.102971 (PMC7138561; doi:10.18632/aging.102971)
Supplement: Supplementary File 4 [file aging-12-102971-s003..txt]

Sample	B_cell	CD4_Tcell	CD8_Tcell	Neutrophil	Macrophage	Dendritic
TCGA-2V-A95S-01	0.163036309948537	0.260731509997073	0.440840353243149	0.212840268846349	0.0194776925660678	0.667036134168682
TCGA-2Y-A9GS-01	0.0883327320089768	0.181689841496904	0.171490937483266	0.115202897725197	0.119940904747011	0.53646528429233
TCGA-2Y-A9GT-01	0.149756454312139	0.165795780406326	0.276914483750692	0.100584430336235	0.0215772727099031	0.619861419832647
TCGA-2Y-A9GU-01	0.0787180799322725	0.105338713718684	0.130414025613471	0.0953291950399865	0.0112124075878187	0.354807296770525
TCGA-2Y-A9GV-01	0.0573546144888321	0.212555359507595	0.114773885427561	0.115217194775738	0.110142725085742	0.455370155033777
TCGA-2Y-A9GW-01	0.174908995961114	0.17933988971246	0.145774330898617	0.0994024525785472	0.0415561411645959	0.777491283120929
TCGA-2Y-A9GX-01	0.107485262705069	0.272350625954705	0.234354244260977	0.156480602167417	0.194823431277273	0.681324135903386
TCGA-2Y-A9GY-01	0.274597436007045	0.0929636599910744	0.41864119279402	0.121895856741259	0.1395937970273	0.89126940600166
TCGA-2Y-A9GZ-01	0.0576473547554075	0.0999383075553861	0.137837175727565	0.093876460710667	0.00456747081462783	0.390268952348334
TCGA-2Y-A9H0-01	0.0896491909890365	0.111718600516794	0.211691587804369	0.110641677426686	0.0587869731107334	0.483432468341813
TCGA-2Y-A9H1-01	0.0786374455212636	0.104993741316723	0.154438847471024	0.0855763466254429	0	0.412640116533544
TCGA-2Y-A9H2-01	0.160968940091388	0.155488272871645	0.226379892362044	0.14183804497582	0.123485108633842	0.691103428211593
TCGA-2Y-A9H3-01	0.14512234985378	0.163502890559806	0.243867590175207	0.109833979620966	0.055462293879436	0.530749032674216
TCGA-2Y-A9H4-01	0.112169329820259	0.084910875224355	0.182846791957281	0.0925732883541942	0.00554104264162876	0.49915568418656
TCGA-2Y-A9H5-01	0.0759343262333888	0.175076414227579	0.137674085252815	0.104057778378151	0.0541713637688944	0.398793285163557
TCGA-2Y-A9H6-01	0.121279450029462	0.192753826885445	0.168634138328801	0.0985830742604047	0.0694363418074744	0.537219670394744
TCGA-2Y-A9H7-01	0.109693741157131	0.126932548993272	0.147971238443059	0.0893148065101907	0.000391754744679049	0.445829716405366
TCGA-2Y-A9H8-01	0.129728092284994	0.152639694287921	0.177985388726734	0.0890267108911291	0.0406983167970071	0.489943619116386
TCGA-2Y-A9H9-01	0.128824937180827	0.0856429037041653	0.154111369493243	0.0947812766646587	0.0055446495260871	0.479253106133708
TCGA-2Y-A9HA-01	0.0624609198364013	0.111538072935996	0.15293162103137	0.105737484119991	0.0332736814630054	0.407902147689154
TCGA-2Y-A9HB-01	0.123840463086705	0.132726071283386	0.228255022858353	0.0980358016387087	0.0457323407307683	0.514963860240799
TCGA-3K-AAZ8-01	0.123572510750672	0.115740556199371	0.140853643165631	0.0993443754182931	0.0253524293102587	0.399852072283946
TCGA-4R-AA8I-01	0.0918836503385148	0.108237410857772	0.171926282891883	0.0889495327710137	0.0124141714550811	0.603781701639574
TCGA-5C-A9VG-01	0.0916444930572041	0.116825369548764	0.150757027677294	0.100887540096856	0.0306646170406827	0.436924089288453
TCGA-5C-A9VH-01	0.0643987386311889	0.152362703499819	0.146271884179719	0.101617739608518	0.0210205799795877	0.422736664517376
TCGA-5C-AAPD-01	0.223495807713412	0.198832752115001	0.276616007530144	0.143976981449056	0.0846354335918316	0.705091210590489
TCGA-5R-AA1C-01	0.0986407197903534	0.0892285810768173	0.171934234165237	0.0855060939530731	0.0507235294352874	0.493287111893402
TCGA-5R-AA1D-01	0.0546591583177921	0.150451827914373	0.257974334901876	0.120206282062762	0.114430391440123	0.565167349433045
TCGA-5R-AAAM-01	0.0967899653829924	0.13645455661746	0.193443389593079	0.114825822931075	0.144480177584611	0.539556311677293
TCGA-BC-4072-01	0.147401150971591	0.161271608125821	0.360380416396168	0.173527015108623	0.112090639751395	0.756282821895061
TCGA-BC-4073-01	0.274837327857095	0.109391958595174	0.465801461218055	0.223509560490351	0.118916042660158	1.03961506906249
TCGA-BC-A10Q-11	0.0720607663953368	0.0999004585773447	0.138798500957163	0.105933484885066	0.0453687263570468	0.334318404761344
TCGA-BC-A10Q-01	0.148039600524236	0.124664036928474	0.196338203516268	0.147622286443467	0.185887935769904	0.501526723405041
TCGA-BC-A10R-11	0.0703603781283273	0.1201734120956	0.16831502572671	0.149285469371233	0.135894542016379	0.410640534410547
TCGA-BC-A10R-01	0.0556012834226613	0.143484763036534	0.134439328193835	0.104444254238935	0.0414103063476655	0.419742852243959
TCGA-BC-A10S-01	0.0787096727545808	0.14043582825516	0.205470972275151	0.103708103060187	0.099015934474014	0.541666475339918
TCGA-BC-A10T-11	0.0852343528509791	0.0911589254101879	0.162284690975371	0.107644031576747	0.0487862663224949	0.377974856116024
TCGA-BC-A10T-01	0.0817662069528208	0.0978298187270139	0.178229184303134	0.100214065103332	0.0387850148560701	0.460504536960998
TCGA-BC-A10U-11	0.0835830129188025	0.0905389486796841	0.153176159404666	0.118092736858451	0.0402560236680366	0.370056464697165
TCGA-BC-A10U-01	0.0580627051976527	0.169909775942034	0.148641633813939	0.0933359231245675	0.0673499024587439	0.391824146536947
TCGA-BC-A10W-11	0.0660928457650947	0.110857343314822	0.178874386489682	0.121451740759389	0.0677738392708863	0.411247850394922
TCGA-BC-A10W-01	0.12197448139305	0.131444751162655	0.208645005660119	0.142179488582715	0.13077615430829	0.549276886946058
TCGA-BC-A10X-11	0.0797542713652103	0.0965954177739593	0.171218982361082	0.103219979612339	0.0661844748153155	0.370611697029615
TCGA-BC-A10X-01	0.0934586169393469	0.11334891306252	0.195215607008063	0.113764513383188	0.117978389407901	0.444775861721211
TCGA-BC-A10Y-11	0.123352441420235	0.105589931144314	0.192850065391143	0.113939895477801	0.118977732181189	0.489292232689915
TCGA-BC-A10Y-01	0.110750413082742	0.107020489657998	0.197443927108678	0.108192942223013	0.0111687142265142	0.514238129514819
TCGA-BC-A10Z-11	0.0845210837266965	0.0939658701694483	0.161463141999257	0.114320333189348	0.0417914478210684	0.383127509437912
TCGA-BC-A10Z-01	0.0529259623710465	0.108171551289596	0.114791539474469	0.100021166022114	0.0168531449692854	0.358072281968382
TCGA-BC-A110-11	0.0843277457023537	0.101711551589646	0.150423093641001	0.127272091646313	0.0755765437472438	0.36797943269064
TCGA-BC-A110-01	0.112793874871638	0.13190415872762	0.181552875319322	0.13842711579313	0.150867248924895	0.50195802110595
TCGA-BC-A112-01	0.141644404145022	0.242484991968504	0.146259244453612	0.159221616806836	0.0261372695239454	0.679924338937344
TCGA-BC-A216-11	0.0698840257930778	0.0959839640124774	0.166700002820855	0.103969921963295	0.0811151087695796	0.351201301764742
TCGA-BC-A216-01	0.103181302550608	0.127042726482802	0.316540477977366	0.116026106678682	0.0249284356381445	0.474897196473412
TCGA-BC-A217-01	0.137937860087194	0.132554779031653	0.210866116142618	0.114865512816014	0.0482126634803664	0.537694407787295
TCGA-BC-A3KF-01	0.0623303680884821	0.126769696026245	0.137182808332319	0.0955211634416912	0.0641168223163789	0.36802103161221
TCGA-BC-A3KG-01	0.0797083905851679	0.122285404998553	0.144615785681236	0.125510879219762	0.0554345880451912	0.415641796358692
TCGA-BC-A5W4-01	0.0547894482044793	0.105169261203928	0.142748127758806	0.086330610661434	0.0148124848568162	0.342399915504542
TCGA-BC-A69H-01	0.0902620766813559	0.117948274987603	0.141596049213638	0.0956018738648094	0.0596697389223673	0.422756029753576
TCGA-BC-A69I-01	0.0723963997594133	0.110987884151592	0.149420007578267	0.101574276663615	0.00917526398860676	0.415710721861444
TCGA-BC-A8YO-01	0.194167718655333	0.213645065262485	0.293892640527682	0.148909036027239	0.0782728481295871	0.809833462211667
TCGA-BD-A2L6-11	0.213796626290543	0.287343297974776	0.410049969931527	0.189302811934327	0.299200947118577	0.858958737028501
TCGA-BD-A2L6-01	0.0670973669966784	0.135175943403696	0.144716074886826	0.0919819702305462	0.00577107731113821	0.394549398148782
TCGA-BD-A3EP-11	0.0993852519353885	0.130972275491663	0.172600837246698	0.131073249956114	0.0748591483040618	0.407540016765564
TCGA-BD-A3EP-01	0.197923251336446	0.306700437089319	0.134286849552215	0.128375205061826	0.103315537684685	0.555719499698911
TCGA-BD-A3ER-01	0.0809422368697621	0.14506806595058	0.134936433042463	0.1111984503993	0.0396520161029876	0.430741144812987
TCGA-BW-A5NO-01	0.0664888358415236	0.123205930981989	0.185679385784906	0.0941014336652699	0.0340253895918609	0.53641863048348
TCGA-BW-A5NP-01	0.0690974339880639	0.105510365773402	0.128959450934737	0.0874490867703624	0.0166588767804546	0.377968444680983
TCGA-BW-A5NQ-01	0.157212331414583	0.135873467894319	0.387428476653177	0.141768685486544	0.10568808088362	0.691409498008349
TCGA-CC-5258-01	0.106596369249381	0.129415375996828	0.18248272108835	0.124246189078331	0.0357671592434756	0.599260771595147
TCGA-CC-5259-01	0.0679960719605725	0.0962482179611889	0.141525408371657	0.0896380590539638	0	0.337948647033172
TCGA-CC-5260-01	0.188105551922862	0.216861840984786	0.306975625967566	0.140728092697543	0.236316886720398	0.842409345102757
TCGA-CC-5261-01	0.285202680971524	0.318817427610051	0.282161550330658	0.126055789638294	0.163829122953891	0.817786840929969
TCGA-CC-5262-01	0.0988107725863379	0.131237283040969	0.231442816342315	0.128408909263424	0.0855504358187527	0.522583032211293
TCGA-CC-5263-01	0.17423958873461	0.163303636267071	0.190731298967301	0.160113995116775	0.181243618500536	0.722149396711499
TCGA-CC-5264-01	0.0611771602365385	0.153472331942533	0.291829549910021	0.112145328156184	0.0933783427947184	0.464573669676412
TCGA-CC-A123-01	0.0714003713116255	0.0893143341728679	0.145084050907756	0.0881148944538807	0.024695702490012	0.39380586556641
TCGA-CC-A1HT-01	0.315614678179748	0.201005285459947	0.476455501605814	0.263727834917256	0.332646477823201	1.32155872596563
TCGA-CC-A3M9-01	0.406320615785631	0.300677758436322	1.13956928269142	0.252518010842421	0.910534700560856	1.65671000175898
TCGA-CC-A3MA-01	0.0731722663542718	0.271337973186052	0.233427003057387	0.0867271171805107	0.185922363184122	0.627775171127601
TCGA-CC-A3MB-01	0.0905926781480798	0.0968286508895089	0.182688291357879	0.110445270620304	0.0424449961620464	0.386248999067783
TCGA-CC-A3MC-01	0.0608736624168555	0.107507117283345	0.158133505858999	0.125870214874422	0.0197999709003729	0.443073086390484
TCGA-CC-A5UC-01	0.0749991958547443	0.111158120883623	0.178420740511816	0.102975997394562	0.0664285341125254	0.433515257715533
TCGA-CC-A5UD-01	0.0864338274838887	0.126822875550801	0.217815955929057	0.100893847525737	0.0692763771186867	0.530641439150894
TCGA-CC-A5UE-01	0.088778441506934	0.116626039731377	0.174186275976767	0.112122499189761	0.0578086235707485	0.454899731205855
TCGA-CC-A7IE-01	0.102159571412471	0.138000065019351	0.214346442577014	0.110727368414763	0.036795778033519	0.547679431492571
TCGA-CC-A7IF-01	0.061516076722668	0.115138629163885	0.129964456104629	0.0899306245510443	0.0225006101617611	0.371639267479793
TCGA-CC-A7IG-01	0.061548641414984	0.173772623288106	0.119371442046779	0.0891793766804588	0.0887351491802046	0.433589524321603
TCGA-CC-A7IH-01	0.0735351694318597	0.118324653328342	0.12943502622331	0.0916866954499205	0.0190113630112459	0.374353018234912
TCGA-CC-A7II-01	0.237779676423551	0.106704890076956	0.251353020486552	0.0564737875002897	0.108613624943646	0.443870602386296
TCGA-CC-A7IJ-01	0.349379088681791	0.178556840821463	0.724099743346842	0.159994612318622	0.565365564339597	1.53728634285666
TCGA-CC-A7IK-01	0.0542829636571402	0.104409893316914	0.151171558481323	0.0995035315263323	0.026017977985497	0.425458569160988
TCGA-CC-A7IL-01	0.056112654310694	0.112511399698492	0.111471991763695	0.0896571781082277	0.00609971492200596	0.318369217709117
TCGA-CC-A8HS-01	0.0776196379274266	0.154238018324611	0.139149708715744	0.0950130196640664	0.0267271222296716	0.417659228220892
TCGA-CC-A8HT-01	0.118764783828826	0.137872986442742	0.18649966443252	0.139047008665899	0.13069960339628	0.534967555784039
TCGA-CC-A8HU-01	0.0371011920262224	0.136661378298749	0.128052187911603	0.0943395155185456	0.067546342867459	0.459495557066395
TCGA-CC-A8HV-01	0.0601129047741415	0.146349842616673	0.123576591568766	0.0891327041224194	0.0384799459117586	0.368390497616196
TCGA-CC-A9FS-01	0.0764519683918306	0.138661357176253	0.134832493554956	0.094757514140314	0.0274829850601395	0.424867402780475
TCGA-CC-A9FU-01	0.0693361209134163	0.128610428884436	0.142380336447822	0.0819114733449873	0.0145897832007614	0.531804187606764
TCGA-CC-A9FV-01	0.0342886117631168	0.369016238309515	0.44928220038715	0.236746352255986	1.02263295808964	0.987707336261477
TCGA-CC-A9FW-01	0.111429738917365	0.126379778962148	0.1423265240059	0.101611640537284	0.0437708682900022	0.384084103583923
TCGA-DD-A113-11	0.0755459301466936	0.102311811371885	0.135403031810939	0.0973066780552827	0.0256478338566328	0.354488388009479
TCGA-DD-A113-01	0.111348336461753	0.13442327193804	0.155740984946364	0.110373326402878	0.0490482554117489	0.48676433975655
TCGA-DD-A114-11	0.174875023738376	0.136566133421337	0.29986361222422	0.135403320885206	0.107410927319739	0.60960972535143
TCGA-DD-A114-01	0.348605034046192	0.345463747112954	0.32411041162773	0.168688760865323	0.187880891313487	1.16439708637548
TCGA-DD-A115-01	0.0829155618489403	0.122045137405685	0.172683226507494	0.0876187264477271	0.00870822995165568	0.559221047419584
TCGA-DD-A116-11	0.0664946634038836	0.109146827053636	0.171541771543937	0.097054015842767	0.0421801371852368	0.388138965720505
TCGA-DD-A116-01	0.0784189573424548	0.126271979628039	0.143341984522389	0.0919562847688344	0.0229565699169514	0.41139713558541
TCGA-DD-A118-11	0.0829421441058938	0.0871676723885391	0.173203243930795	0.114348931851731	0.0956963568575319	0.404017282641355
TCGA-DD-A118-01	0.131295038197658	0.0990200432378566	0.16716813642036	0.0962831040359188	0.042936093902999	0.463007487407135
TCGA-DD-A119-11	0.0712742981217174	0.11636724189982	0.139756096161433	0.11135109503028	0.120109575279933	0.401809011393264
TCGA-DD-A119-01	0.0724856802526419	0.0981849813152733	0.132137991301732	0.0945764666013803	0.0179250189013525	0.378085283380856
TCGA-DD-A11A-11	0.0940970054693857	0.11111836135681	0.183075455016363	0.129569971891487	0.129929474248524	0.398349885269611
TCGA-DD-A11A-01	0.0810754625679256	0.0782969851345644	0.161222170655955	0.104757051080799	0.0104917840746257	0.404487615921726
TCGA-DD-A11B-11	0.0843120110523415	0.10908968274105	0.136560528281214	0.0900968153621374	0.0159567060050164	0.404297702299331
TCGA-DD-A11B-01	0.0743084352724117	0.111041687138103	0.155615526544257	0.0940268042403609	0.0135036836432656	0.394192975393419
TCGA-DD-A11C-11	0.0790760965114943	0.121380323623984	0.155763615840329	0.101751840485519	0.09097761490296	0.3659316939082
TCGA-DD-A11C-01	0.0740349022278803	0.125083423927437	0.171443670364489	0.103844052675107	0.0144088214513737	0.536132063331479
TCGA-DD-A11D-11	0.110785877274403	0.132901991939008	0.221194491434208	0.128747803836285	0.108677568436066	0.440870134652834
TCGA-DD-A11D-01	0.0637537987086399	0.110109654569277	0.147351635519206	0.0967831204614373	0.00208670239849349	0.397118004921477
TCGA-DD-A1EA-01	0.101025317183121	0.147758603768924	0.200140995232541	0.126338239057313	0.0475885286685045	0.531536758607688
TCGA-DD-A1EB-11	0.0857429407106979	0.115550290118459	0.173629399639005	0.11086342922512	0.0960877776582866	0.391201922967924
TCGA-DD-A1EB-01	0.05284770770813	0.126799842336553	0.139486219431436	0.0977894807958452	0.0195302337818295	0.385847474882451
TCGA-DD-A1EC-11	0.081854739187624	0.132419847672241	0.137360102040775	0.10423572308136	0.131664981818297	0.4019169650923
TCGA-DD-A1EC-01	0.397478878875653	0.102496899702537	0.944405004832193	0.236148082169363	0.0621630793632456	1.1611515137572
TCGA-DD-A1ED-01	0.0987987136612647	0.111806211245152	0.179033712969291	0.103063448756541	0.0356658219832784	0.531357164700788
TCGA-DD-A1EE-11	0.137677327148314	0.139826422797309	0.173991803172951	0.105406898579415	0.110343799928794	0.47777028605161
TCGA-DD-A1EE-01	0.0979609788018646	0.120823865736184	0.123849914206161	0.1054435402485	0.0368320890627563	0.451680683205529
TCGA-DD-A1EF-01	0.110397693602132	0.164538677050735	0.180616768181541	0.0930839430671724	0	0.656598516882929
TCGA-DD-A1EG-11	0.0897128304218228	0.100563980004982	0.181848838656975	0.122549101323209	0.0504982272317796	0.448446731936543
TCGA-DD-A1EG-01	0.166968203593131	0.147549232904531	0.196536805125182	0.109755617565044	0.0457200313821583	0.639547886020007
TCGA-DD-A1EH-11	0.0871447247973625	0.091821859807016	0.160822830202391	0.0950205260838189	0.0454550722774927	0.364016792339648
TCGA-DD-A1EH-01	0.094436000312545	0.125760236007888	0.181018756175703	0.100247975715571	0.0744860234338429	0.437555536917792
TCGA-DD-A1EI-11	0.0755441529407313	0.110125788318881	0.159273122818484	0.104640753916209	0.0571415255169906	0.382876386712443
TCGA-DD-A1EI-01	0.0804982349008355	0.137848073748892	0.199657068475269	0.119305343607331	0.0788037977510504	0.462933955174361
TCGA-DD-A1EJ-11	0.0695099094358822	0.0977713412065154	0.172325503543227	0.119868639620363	0.0753420121212909	0.39309714721001
TCGA-DD-A1EJ-01	0.0904817958883999	0.129879546748008	0.136366183007823	0.103730330707617	0.0988097245352818	0.447139875527786
TCGA-DD-A1EK-01	0.0604425758326495	0.182458455072644	0.100961880564745	0.1024825891594	0.0794426057204647	0.474317475955593
TCGA-DD-A1EL-11	0.0753565047247529	0.105324625138046	0.182416777566229	0.11298934037332	0.0925215778337515	0.403674630773154
TCGA-DD-A1EL-01	0.088069355479264	0.107051527255101	0.164081658971705	0.122260657660272	0.0764461650386802	0.46978885902191
TCGA-DD-A39V-11	0.0713632475915428	0.101059506599782	0.147407098699549	0.0984693403457804	0.0283004741219829	0.375698714649878
TCGA-DD-A39V-01	0.0920178360909677	0.0930505510453419	0.238840434116122	0.105267455657276	0.021745733478949	0.559802187305824
TCGA-DD-A39W-11	0.0807948575710062	0.0993954906239735	0.143726273932442	0.0942045483965904	0.0481131875495118	0.356598219015633
TCGA-DD-A39W-01	0.110668319937993	0.0919526586087655	0.147432794567796	0.0936908982664311	0	0.425193221096385
TCGA-DD-A39X-11	0.0809546642430415	0.0999023196199036	0.148488745979899	0.0908999473473076	0.048507673465862	0.353172044895792
TCGA-DD-A39X-01	0.0934946123013361	0.0878589666491866	0.171743618982421	0.0949004569177171	0.0236852216738026	0.484818237395336
TCGA-DD-A39Y-01	0.0874094019065933	0.117416106240402	0.129648186096743	0.101802286805836	0.0220066806721702	0.411064050501121
TCGA-DD-A39Z-11	0.0678821489486129	0.0982528273032977	0.119252563271999	0.0863016733740057	0.00744524827795483	0.322450967678076
TCGA-DD-A39Z-01	0.0700666380592769	0.14004369860766	0.0835126053123103	0.0826307125761291	0	0.329551032528956
TCGA-DD-A3A1-11	0.0589517354747905	0.113723247285929	0.160126535274432	0.108307199571897	0.0788238610933169	0.386411517557468
TCGA-DD-A3A1-01	0.059168614209786	0.104845153257854	0.169391690880511	0.101996356861408	0.0326121485575604	0.455379925556733
TCGA-DD-A3A2-11	0.0934271609357896	0.0852319846167193	0.166129084223362	0.0945790953067904	0.0681064844054245	0.373746704493133
TCGA-DD-A3A2-01	0.0613593768967977	0.09654740561713	0.13827873700784	0.0905646372042853	0.023171773701126	0.33226583342172
TCGA-DD-A3A3-11	0.0734792052156921	0.10698577610516	0.203504344906963	0.144253245476191	0.212706599638438	0.412172969120655
TCGA-DD-A3A3-01	0.0577035972936935	0.106613703101516	0.110847456623668	0.0920735775930669	0	0.345532740010322
TCGA-DD-A3A4-11	0.0934804807888863	0.147375721616284	0.23223858021455	0.115662215965348	0.203401537716947	0.457967477367054
TCGA-DD-A3A4-01	0.063524763136594	0.0869211289874927	0.151027579037706	0.0979483032588274	0	0.352202892116723
TCGA-DD-A3A5-11	0.0797927829987712	0.0863512711735744	0.119133464851735	0.089954782635509	0.00132815810393557	0.323271021333088
TCGA-DD-A3A5-01	0.0650780049199583	0.0859290132613492	0.17734860743229	0.0951688330977814	0	0.421562534912884
TCGA-DD-A3A6-11	0.0689050785875042	0.0866945026119475	0.107180848784019	0.0804252100156825	0	0.299866735746264
TCGA-DD-A3A6-01	0.0956028695423252	0.186800719463792	0.393806692368546	0.120612863766616	0.191918719419948	0.589661462071245
TCGA-DD-A3A7-01	0.0634899676877941	0.10060561094319	0.136116484720357	0.0933687115695	0.0161852866110635	0.346713450131598
TCGA-DD-A3A8-11	0.079279284228544	0.101198795790031	0.153060296922799	0.0932047047946788	0.033259949087299	0.375728755330851
TCGA-DD-A3A8-01	0.0579106908411148	0.109151630029423	0.137057202971052	0.087438575480625	0	0.360140957699553
TCGA-DD-A3A9-01	0.0807034283902106	0.134329737715394	0.207587016545517	0.0893213967002024	0.0570581649449403	0.474065783814447
TCGA-DD-A4NA-01	0.14647342633781	0.229987686877331	0.188217895986041	0.159001319166954	0.205516835745004	0.667416746203515
TCGA-DD-A4NB-01	0.0774065926129608	0.133886231220696	0.258527701555819	0.123674582596295	0.104951853102614	0.546879483332504
TCGA-DD-A4ND-01	0.0999982715926516	0.189171129481505	0.24176423372925	0.12888910513993	0.169693478094392	0.564689872313053
TCGA-DD-A4NE-01	0.0617259951931756	0.121335489295008	0.14396660514846	0.099064124078619	0.0255019820783165	0.425751205399323
TCGA-DD-A4NF-01	0.0843568542258988	0.0953327189706143	0.160750032451637	0.0923108940525378	0.0253289073888908	0.378029945989734
TCGA-DD-A4NG-01	0.0698473567377218	0.147638804422469	0.135466082441203	0.0987924989393548	0.0236898983567096	0.397631557512632
TCGA-DD-A4NH-01	0.0871554146530926	0.17169435501079	0.168737547556184	0.22080999418961	0.104302814600758	0.468244923025051
TCGA-DD-A4NI-01	0.0847273784657989	0.147403336417085	0.182449100312047	0.10869642250631	0.0575860291473745	0.425285139944831
TCGA-DD-A4NJ-01	0.144722821795691	0.148955517555977	0.183700157647447	0.130436161114674	0.139673323558956	0.621231845133154
TCGA-DD-A4NK-01	0.0760154427659016	0.115106535812848	0.131482119108919	0.085376909311878	0.0112299167798604	0.400320624585049
TCGA-DD-A4NL-01	0.0485733711517924	0.128936162000699	0.136721774312045	0.0910259074180806	0.00350138759741069	0.443485640799338
TCGA-DD-A4NN-01	0.0681893807508967	0.118597467772191	0.116750237079829	0.0921285447604366	0.0376918635041837	0.371992575736591
TCGA-DD-A4NO-01	0.0784991949702995	0.137817672750868	0.133483597744842	0.0932393746572363	0.0269085745982069	0.43297258691422
TCGA-DD-A4NP-01	0.0532035050944747	0.135919385322783	0.119236060841501	0.0858248156740518	0.0172616003948066	0.373071350769345
TCGA-DD-A4NQ-01	0.0773577464202498	0.109845981337158	0.169664829713636	0.140700705235225	0.0806690692507244	0.425500398790967
TCGA-DD-A4NR-01	0.246110716363084	0.227324149631754	0.462241598071539	0.177873464449534	0.250423000220241	0.820662120878829
TCGA-DD-A4NS-01	0.13939681161593	0.22358864957949	0.300825856844888	0.135822643281377	0.143252933105556	0.738252126155684
TCGA-DD-A4NV-01	0.0755780266060785	0.141508494057688	0.159815064368359	0.100816961735254	0.0379803762189026	0.47642249749921
TCGA-DD-A73A-01	0.0929171883170096	0.142091796447215	0.17130023290478	0.102253959205943	0.0273522085476272	0.412708272436421
TCGA-DD-A73B-01	0.058166376158904	0.109009786508447	0.124383658744558	0.0870005094769015	0.0108367538685311	0.388259534965775
TCGA-DD-A73C-01	0.0561479180887922	0.117899580691261	0.204388995037297	0.100748922022153	0.0419300983158554	0.471018451538711
TCGA-DD-A73D-01	0.0587994681298474	0.0989479108967835	0.107847706016056	0.0846952839176067	0	0.345141090879282
TCGA-DD-A73E-01	0.0560737789209333	0.135581014309766	0.096653472177738	0.0827420429340818	0	0.422040733520834
TCGA-DD-A73F-01	0.166147859691564	0.156813991507364	0.352510856773248	0.107001086481202	0.0606537474032771	0.68887994361875
TCGA-DD-A73G-01	0.081416309174495	0.101440821412846	0.137012973575724	0.1075971989358	0.0362293781552275	0.357140926440236
TCGA-DD-AA3A-01	0.115884153735684	0.159858958497575	0.212003062671408	0.123916859007425	0.0693920801203655	0.522717962495808
TCGA-DD-AAC8-01	0.0638526733375986	0.152023714492289	0.10946746951287	0.109024935149465	0.067017097013298	0.409471207649252
TCGA-DD-AAC9-01	0.0908219494677134	0.135261198693192	0.138739927541215	0.0920270854953371	0.0218245643509149	0.42333645861089
TCGA-DD-AACA-01	0.0892711275647898	0.11602094406898	0.133551838956732	0.100115767596033	0.0268158676826588	0.383475349491722
TCGA-DD-AACA-02	0.0749357870506822	0.0865930671899934	0.116448467309609	0.0949295504967665	0	0.319373411683546
TCGA-DD-AACB-01	0.269539849740058	0.0495904514480135	0.337374589278698	0.0795249239225829	0.0194436860088522	0.767565309741735
TCGA-DD-AACC-01	0.438151543137586	0.0910847933325073	0.581293664893088	0.0846824148959358	0.118266245350754	1.08043684763118
TCGA-DD-AACD-01	0.120176587878775	0.10057793290848	0.157124642642038	0.0836974290507303	0.00698112874282387	0.526276117028066
TCGA-DD-AACE-01	0.0601129000481461	0.0979145201134947	0.133589590461607	0.089930209793957	0	0.366240251299699
TCGA-DD-AACF-01	0.0912465901591373	0.0888418296491582	0.16714729424841	0.105894619670937	0.0221451944630304	0.500177291268914
TCGA-DD-AACG-01	0.0596064254358334	0.104605781381652	0.159867436109939	0.10187915079143	0.0383240333860594	0.386788426360913
TCGA-DD-AACH-01	0.0793829654210425	0.15666528666306	0.205444319667144	0.140059268471453	0.141421674098484	0.512738775257855
TCGA-DD-AACI-01	0.0633310644641994	0.0762515951739101	0.458896324642297	0.1360159047949	0.111174968895579	0.548446642467627
TCGA-DD-AACJ-01	0.0649354994349133	0.0995581167043021	0.117963179827419	0.0950591241714095	0.0166710674805006	0.336660148800711
TCGA-DD-AACK-01	0.0891910226431748	0.107598365767984	0.159419360696262	0.0998898282120742	0.0434027803042563	0.413269317754799
TCGA-DD-AACL-01	0.167270235505058	0.204887448980131	0.290564405606267	0.147634550517273	0.286956492449272	0.669897355942705
TCGA-DD-AACN-01	0.109313906804853	0.148331900865306	0.177452991498075	0.111130765170281	0.0567090738023754	0.497097935597142
TCGA-DD-AACO-01	0.0625781329469233	0.0842955340935501	0.214720394867964	0.10159459149329	0.0681798133780993	0.400719474031544
TCGA-DD-AACP-01	0.0782182378246998	0.124219774694876	0.127953899573722	0.0898337875185537	0.0072092399330112	0.420811911701036
TCGA-DD-AACQ-01	0.0666353584119707	0.121376105468198	0.0907939981010395	0.0947222847906518	0	0.335646290243129
TCGA-DD-AACS-01	0.080882307347268	0.123997193659871	0.129496191254103	0.0945222363700038	0.0291216606163268	0.37645050838717
TCGA-DD-AACT-01	0.0667876471120906	0.142106257592897	0.177114395901256	0.110878733253123	0.029692116711656	0.390478797699591
TCGA-DD-AACU-01	0.0822059139253581	0.148410470707757	0.171904367229704	0.113455728759899	0.0627012355016494	0.418805412840186
TCGA-DD-AACV-01	0.0696470290828484	0.0916899487864603	0.130081682486556	0.0996952072659829	0.0120252720907152	0.354779549755388
TCGA-DD-AACW-01	0.0935315931377887	0.119334682297856	0.148448413043506	0.0947390364959681	0.0176851394601727	0.434790736631796
TCGA-DD-AACX-01	0.048290509968092	0.0974661176252616	0.169178573916852	0.0985328497924774	0.160143449890395	0.351568690672149
TCGA-DD-AACY-01	0.0654979581007545	0.0996558549791147	0.161919392827955	0.100371187849118	0.00383409013963079	0.390572278114154
TCGA-DD-AACZ-01	0.196007825188148	0.168194345157661	0.393615555294146	0.176813936009626	0.339810809646637	0.80556117831799
TCGA-DD-AAD0-01	0.0680726938776812	0.122307536886681	0.102544084279934	0.0927103885816253	0.000491895430957233	0.35516472077663
TCGA-DD-AAD1-01	0.256196650988368	0.305974467991513	0.231284870204983	0.126005562750952	0.116287762232435	0.759417794782368
TCGA-DD-AAD2-01	0.116758638609452	0.145974250523039	0.171695984093048	0.109027136912373	0.0636157310318079	0.526572632445978
TCGA-DD-AAD3-01	0.0590815297587923	0.160962185262557	0.150324989745447	0.114518108728811	0.0545884601869459	0.445782117241061
TCGA-DD-AAD5-01	0.139451527676632	0.143420603363523	0.198029674515758	0.155569201056105	0.27309353975246	0.432936187395588
TCGA-DD-AAD6-01	0.0688172027095323	0.0896766871894702	0.127754821181902	0.0932579307562078	0.00402688921592768	0.400597412708064
TCGA-DD-AAD8-01	0.0710950651490776	0.101485932975049	0.165985300985068	0.0982830343389028	0.0228489489293228	0.379270492970007
TCGA-DD-AADA-01	0.0849514081777292	0.146350650009787	0.183721812744889	0.0986817606242715	0.028096461385314	0.395966299843509
TCGA-DD-AADB-01	0.219294874846714	0.161114393288607	0.266611714375948	0.107275581664296	0.0470683476360361	0.654131964642953
TCGA-DD-AADC-01	0.110812388915588	0.11949962578416	0.166664371344241	0.0997367041626011	0.0640375714664768	0.434892114602712
TCGA-DD-AADD-01	0.0858243330737082	0.104300822167788	0.176098407566968	0.0852913043198121	0.119771305647395	0.434359157708184
TCGA-DD-AADF-01	0.0906492664990333	0.0774024305200457	0.178196914892407	0.0917637233680301	0	0.354447425804798
TCGA-DD-AADG-01	0.0529763785538335	0.111863403914169	0.140633346204152	0.0828372126907656	0	0.383098718852416
TCGA-DD-AADI-01	0.134121788123946	0.192304625255366	0.272913964051374	0.0997196438749404	0.0754559892993954	0.588971160263998
TCGA-DD-AADJ-01	0.0786857550272861	0.111798357618189	0.139262645664149	0.0916283029219153	0.000130568031658492	0.392757482608424
TCGA-DD-AADK-01	0.0971740563477896	0.158629616709788	0.132671717768551	0.0953665745477179	0.0164128069937048	0.42780120044039
TCGA-DD-AADL-01	0.0720176678381624	0.110873108970261	0.149993051958217	0.0971284020386702	0.0238369677456177	0.371654830039274
TCGA-DD-AADM-01	0.0659140698537806	0.128219467889714	0.124212949984378	0.0977777649961121	0.000650596662626232	0.387970787109621
TCGA-DD-AADN-01	0.154551431976322	0.0121800632887855	0.458854198886074	0.100876474841158	0.0289484374465231	0.554941112876718
TCGA-DD-AADO-01	0.0652013771558753	0.0944509617766519	0.249783084915527	0.0904788612563062	0.0622513717087319	0.461759687089549
TCGA-DD-AADP-01	0.0899100591633779	0.134410074087023	0.138746249767018	0.103655899316447	0.0275483486661359	0.392000046799504
TCGA-DD-AADQ-01	0.063572911673905	0.115756611984104	0.123817117984255	0.0986342713081706	0	0.407397999888201
TCGA-DD-AADR-01	0.0853925236709472	0.101919625329982	0.197714655459475	0.10254812366045	0.0169314610561288	0.43033421904582
TCGA-DD-AADS-01	0.0640574795608966	0.064019613856006	0.238329763862511	0.0890993205193636	0	0.53442944835605
TCGA-DD-AADU-01	0.0616471187558683	0.0751560260110755	0.159972083934812	0.0915435186952495	0	0.3510084468389
TCGA-DD-AADV-01	0.0840194863746064	0.118059250803721	0.166302779287887	0.10710390312302	0.0623767308613342	0.430851853035106
TCGA-DD-AADW-01	0.087579292267538	0.144871502701951	0.166245629758837	0.102753103072998	0.0742956002372108	0.46322058124229
TCGA-DD-AADY-01	0.100557870877594	0.103642232036554	0.159672400607906	0.102548142585486	0.0212962575762978	0.385728721695729
TCGA-DD-AAE0-01	0.111549009959822	0.14036054205265	0.178544450208553	0.0912747323655099	0.0434405127987529	0.444697737083111
TCGA-DD-AAE1-01	0.0872231067213357	0.111561690206017	0.135419209020326	0.0876991798585312	0.0259825821372806	0.376601161113505
TCGA-DD-AAE2-01	0.0916788908675603	0.129266640151798	0.227022004971722	0.122683029814462	0.0484417811501063	0.492194710893866
TCGA-DD-AAE3-01	0.0653166918645102	0.101535718286537	0.166242631586727	0.096334545720457	0.0175342924524248	0.414167472061701
TCGA-DD-AAE4-01	0.150094132875956	0.0658747865777682	0.325993441257402	0.088453581187846	0.0529666806228829	0.635817426342351
TCGA-DD-AAE6-01	0.0630347956787135	0.0942391449773082	0.107750607212053	0.0889865335483391	0.0573287749749504	0.302813977068227
TCGA-DD-AAE7-01	0.0761488877300045	0.118640983155756	0.161962907869597	0.0944402103695499	0.0462773046243868	0.393316280732699
TCGA-DD-AAE9-01	0.0625207530230731	0.118756754704483	0.113453505734355	0.0830598160686076	0.0489508464708975	0.36432137077656
TCGA-DD-AAEA-01	0.112502747420049	0.122644230813695	0.192187163680343	0.0891495656153641	0.0406944280667344	0.433288383196928
TCGA-DD-AAEB-01	0.0552974043630251	0.0956937145742795	0.147284780788999	0.0875920033070371	0.000865445679162137	0.344478349685539
TCGA-DD-AAED-01	0.0695407251371427	0.164504061538839	0.103271217848842	0.0905814292028004	0.0363990235915135	0.350227665840288
TCGA-DD-AAEE-01	0.0571188875910532	0.117235872700213	0.135678929483141	0.0941839250231316	0.0115021546752606	0.370366736968809
TCGA-DD-AAEG-01	0.0617718238533845	0.0755163626080056	0.208074533971208	0.100094760392552	0	0.421216280444552
TCGA-DD-AAEH-01	0.0818261008708432	0.156772331194445	0.340437817735287	0.103251238048131	0.0192059762234081	0.520825309474088
TCGA-DD-AAEI-01	0.113394632453592	0.103781135287163	0.158330540259227	0.0926811084567325	0.0262698772780462	0.481193089162423
TCGA-DD-AAEK-01	0.203304056300359	0.213068031147557	0.234429659774901	0.11183720203122	0.0728562267156084	0.660015752472943
TCGA-DD-AAVP-01	0.0731949905192976	0.114136740198108	0.135747652314341	0.102754665362356	0.011021657788228	0.420865539725795
TCGA-DD-AAVQ-01	0.285253012264705	0.324120454227036	0.267889279169178	0.115521500359018	0.0769969088343948	0.723951366666194
TCGA-DD-AAVR-01	0.173539167161171	0.155798410587485	0.225724081632015	0.0958546288278416	0.0896697016704514	0.656466586482891
TCGA-DD-AAVS-01	0.0785833549885809	0.145009397158889	0.165415140792541	0.105488123270963	0.0474061821045992	0.417285091168178
TCGA-DD-AAVU-01	0.0495543747775967	0.151435367473713	0.128513418723042	0.08156134808072	0.0439424440401224	0.351987843013944
TCGA-DD-AAVV-01	0.159997788063952	0.18063706801428	0.224144383739867	0.116000115324415	0.0685577082059216	0.668922110674186
TCGA-DD-AAVW-01	0.105493074829058	0.193001782677817	0.19060957009296	0.110823977783324	0.089391332347377	0.543295469103983
TCGA-DD-AAVX-01	0.0976381379777883	0.15898378119767	0.146344652783505	0.108272843425728	0.0103167399238474	0.487443530814911
TCGA-DD-AAVY-01	0.0606735072082437	0.111539494813956	0.11774000588122	0.0922119417264376	0.000427643540677659	0.373851578284757
TCGA-DD-AAVZ-01	0.102244167342122	0.120935147454901	0.143382752068977	0.0980651426945146	0.0352830261444608	0.39051401287012
TCGA-DD-AAW0-01	0.0796997187240494	0.199089797570931	0.166184789517443	0.129428798781477	0.0848391482997886	0.530026447188722
TCGA-DD-AAW1-01	0.0585904643127223	0.0973053205939641	0.143535682716434	0.095848685811428	0.00157979445999578	0.372555239617472
TCGA-DD-AAW2-01	0.0626394342887734	0.0896785903694154	0.144373067869227	0.0899408636542137	0	0.401881398074075
TCGA-DD-AAW3-01	0.0600390814326838	0.106842164682059	0.13014739979791	0.0977788632183618	0.00291024838457956	0.360740937903285
TCGA-ED-A459-01	0.143391901989955	0.152735601663633	0.151341544919265	0.093523760753175	0.0142180076344324	0.635343024766145
TCGA-ED-A4XI-01	0.100578734461982	0.138007427208199	0.218540807797754	0.112362917716456	0.0988278794482023	0.533254410013033
TCGA-ED-A5KG-01	1.30470906693647	1.28491475649023	0.889211530859575	0.269333691323557	0.225615596334903	1.82703240285331
TCGA-ED-A627-01	0.15332578887002	0.192142355970767	0.420133034394485	0.176762087082511	0.229339806941555	0.674453000933584
TCGA-ED-A66X-01	0.15734925140114	0.173784291910186	0.179317420930516	0.105564654201765	0.171093611817661	0.623941566861525
TCGA-ED-A66Y-01	0.0820449800879855	0.205871054331144	0.0448659083736629	0.0952102712790047	0.00540170869265049	0.363831623749615
TCGA-ED-A7PX-01	0.122728750564694	0.166761421090506	0.220427896472214	0.128619237801797	0.117806968880333	0.587497534405263
TCGA-ED-A7PY-01	0.0756318413720529	0.105012429174479	0.126787699292289	0.0899570527340227	0.0114938767753804	0.344027184976703
TCGA-ED-A7PZ-01	0.0816961917342308	0.099502849840139	0.120208050488885	0.0978129490643296	0.0402455016126498	0.340381799107722
TCGA-ED-A7XO-01	0.0826525848508288	0.120961586581445	0.16826734220259	0.128811039796895	0.0623349019063002	0.441156469908829
TCGA-ED-A7XP-01	0.102148201525923	0.115811892167925	0.179768263066039	0.101272245379265	0.044358309101753	0.471532190567446
TCGA-ED-A82E-01	0.0905853172826683	0.129459178496319	0.238678906923229	0.127567736565797	0.119930780959903	0.597271234641132
TCGA-ED-A8O5-01	0.0670939487669901	0.110285327249821	0.160912052610494	0.0954607208332368	0.00924227904549573	0.406739612194963
TCGA-ED-A8O6-01	0.0579906961360056	0.13035936739638	0.134088711181229	0.080017566302893	0.00527647298071025	0.574298136635445
TCGA-ED-A97K-01	0.122259218740504	0.323658412083707	0.232413960113727	0.126332611295704	0.187253127979489	0.718426016545536
TCGA-EP-A12J-11	0.097088618945802	0.105087891800148	0.19718271767748	0.118281117714931	0.0592762895138704	0.4377791355558
TCGA-EP-A12J-01	0.0857006235394028	0.107673053993457	0.149145527186773	0.115784849290938	0.0106927555847555	0.39794063486743
TCGA-EP-A26S-11	0.0689126066904765	0.0846118932164116	0.169355977281618	0.117983608385308	0.0474918031199873	0.36877632899064
TCGA-EP-A26S-01	0.0644543771665109	0.101486526211709	0.156132186947351	0.0911624911957535	0.0103328435280754	0.410197010989906
TCGA-EP-A2KA-01	0.103561748912028	0.0993718348318835	0.323292104701072	0.150558980918126	0.0391741226592945	0.503640752637657
TCGA-EP-A2KB-01	0.0612858322657608	0.0845088852112782	0.147148501432778	0.0782406231737776	0	0.479909218709955
TCGA-EP-A2KC-01	0.0713920461693444	0.125135354369252	0.130672066808316	0.0999356656813315	0.0329493829462549	0.392455045605364
TCGA-EP-A3JL-01	0.116709951454104	0.137449018533063	0.185751400155577	0.0899106061377975	0.0258805750757158	0.593390165613764
TCGA-EP-A3RK-11	0.0750331572364341	0.0978886471234	0.136552817645908	0.0944518631253047	0.0344479303577086	0.354397928684908
TCGA-EP-A3RK-01	0.291242758626365	0.19189018260581	0.291255093485417	0.0973009953730986	0.119957482392701	0.940205951409953
TCGA-ES-A2HS-01	0.0580719383133277	0.0891959324810179	0.125733813321298	0.0837074636648753	0.00450587613167399	0.349201302580939
TCGA-ES-A2HT-11	0.167429027494508	0.113302611209693	0.250961536929023	0.132290949320272	0.0511649267521267	0.536358865342829
TCGA-ES-A2HT-01	0.084145859955465	0.107996454969275	0.126673645333309	0.0996153517396476	0	0.370250714004994
TCGA-FV-A23B-11	0.134082897336552	0.159393643279504	0.227298951335126	0.115973876615889	0.0821414764901203	0.593871002842356
TCGA-FV-A23B-01	0.126456952034989	0.154084151702178	0.167003329172462	0.0945963814884931	0.0411577785511026	0.520701093696149
TCGA-FV-A2QQ-01	0.160570737605	0.106617656205625	0.182340913116201	0.0729890948956979	0	0.596140926010624
TCGA-FV-A2QR-11	0.13146643309778	0.120926514739946	0.287606052262859	0.156439653750365	0.128926139949179	0.620376822859208
TCGA-FV-A2QR-01	0.0620614458275894	0.160858981947534	0.113760094240497	0.0939244950429978	0.0131430619855042	0.425781457208866
TCGA-FV-A3I0-11	0.0704099328889018	0.0883549326714058	0.117863443167294	0.112349429093823	0.00840298050128725	0.341717075429836
TCGA-FV-A3I0-01	0.109096734108477	0.151157450673276	0.20679065330158	0.114390110889781	0.162803282268601	0.528141985691562
TCGA-FV-A3I1-11	0.0746958557328394	0.131374849802472	0.138490399128877	0.10237931181998	0.0720959203065512	0.360604473506483
TCGA-FV-A3I1-01	0.103641643626062	0.203621679217064	0.122776691855655	0.118615295119705	0.066933685762707	0.525861417515189
TCGA-FV-A3R2-11	0.0878058815417942	0.117211108427414	0.209924867706168	0.121191117893728	0.122228580681777	0.433005748168359
TCGA-FV-A3R2-01	0.0700403533031635	0.16221804397771	0.116457234893879	0.106909451483034	0.058599377355812	0.412896213712211
TCGA-FV-A3R3-01	0.161105147954538	0.117521306641591	0.247165996617341	0.110192333507239	0.111109039346554	0.623494663475297
TCGA-FV-A495-01	0.136041376978941	0.133920175681358	0.219175194768829	0.0822771027258308	0.013808016314007	0.621777605959566
TCGA-FV-A496-01	0.0597533349123278	0.136618372821099	0.100043225408497	0.0844704892980115	0.0123102958580572	0.348407262447364
TCGA-FV-A4ZP-01	0.105495630740079	0.107052207888202	0.212740515750429	0.105624597161148	0.0270735889924838	0.462846028245841
TCGA-FV-A4ZQ-01	0.272103198671369	0.102858325488118	0.492976405928387	0.123956664927317	0.123536797522818	0.763574196055729
TCGA-G3-A25S-01	0.0759619092819192	0.0957930054045698	0.175957276765105	0.107204893566639	0.0693707806978842	0.413469036351875
TCGA-G3-A25T-01	0.125214191785468	0.135773905049855	0.20658051164907	0.10356072261991	0.0987115019534152	0.557249091969774
TCGA-G3-A25U-01	0.0496229997731101	0.0942280736619118	0.128296299462149	0.102549023360135	0	0.435517667199518
TCGA-G3-A25V-01	0.115285705396528	0.13159767106862	0.179111387368112	0.0977759755158306	0.0471481567275533	0.561302594188372
TCGA-G3-A25X-01	0.153131690478609	0.0890510817774728	0.322744812447971	0.118087908738451	0.116816617915609	0.689866189531783
TCGA-G3-A25Y-01	0.11387444803137	0.175114044759073	0.21170620776388	0.125909722878925	0.132710350373424	0.576854714357279
TCGA-G3-A25Z-01	0.0601711839947278	0.10208704814553	0.149100568665173	0.0990954512421265	0.0130988104994226	0.461648000141297
TCGA-G3-A3CG-01	0.0872810474651677	0.107798027221338	0.163739693005225	0.109087781621346	0.00968320532084993	0.409930389393013
TCGA-G3-A3CH-11	0.0850779039071084	0.135560681325106	0.223396915645997	0.113597584840319	0.103414118035884	0.424362242039598
TCGA-G3-A3CH-01	0.0743316128715761	0.147193708996503	0.195085249854189	0.0986233468880253	0.0444798184377269	0.508940212752653
TCGA-G3-A3CI-01	0.0741364367757753	0.108401123597347	0.184090601863403	0.100484829500568	0.0978963644833657	0.400166355204581
TCGA-G3-A3CJ-01	0.0609469101830735	0.0762955156013925	0.144389835997279	0.0895972990339058	0.0058419982161042	0.357328850922411
TCGA-G3-A3CK-01	0.091120359313546	0.109992314302993	0.210319533703059	0.107045034897222	0.0325464255394954	0.456006139470099
TCGA-G3-A5SI-01	0.0693789133057101	0.0834032239632772	0.124741680428687	0.0908378466092967	0.00764040988825028	0.345699390198775
TCGA-G3-A5SJ-01	0.126820251255137	0.140505446291596	0.268221795294141	0.146953025064239	0.10154931737595	0.567223810511082
TCGA-G3-A5SK-01	0.0974173400513208	0.0736525333846889	0.214454866475317	0.105900136217754	0.0447063027234844	0.420387165633122
TCGA-G3-A5SL-01	0.0715652558234038	0.121762323337926	0.116207316765841	0.0895255108353871	0.0116088461288625	0.388571460138101
TCGA-G3-A5SM-01	0.121110633743954	0.108278623548015	0.178636675370424	0.102029883831704	0.0097120214222159	0.519035787289176
TCGA-G3-A6UC-01	0.0728844473680158	0.12180275550397	0.120030866582433	0.0945128862587256	0.00154359014937624	0.375594090177445
TCGA-G3-A7M5-01	0.0655545805370342	0.0885169410722563	0.151558584184139	0.107730876880323	0.0123627712802014	0.361274511166516
TCGA-G3-A7M6-01	0.106211306303515	0.230264451532692	0.182515972707143	0.122027646652704	0.116631098070855	0.584321734656598
TCGA-G3-A7M7-01	0.0587225733870509	0.0979076216304803	0.137332641802521	0.0954265755523031	0	0.409117092936536
TCGA-G3-A7M8-01	0.0792259492973595	0.098840319626875	0.155329355010707	0.100717786229865	0.0420486892853512	0.420502834786454
TCGA-G3-A7M9-01	0.0938016260460915	0.163724093771175	0.202616537974122	0.121870817917971	0.107605189090106	0.54560074833312
TCGA-G3-AAUZ-01	0.0621587529310234	0.115146922743106	0.172653133071066	0.0970752716906293	0	0.517833013454791
TCGA-G3-AAV0-01	0.0643199910857719	0.110051353905974	0.118954123378058	0.0885668293714225	0	0.341143139928797
TCGA-G3-AAV1-01	0.0814105635038542	0.105445417250069	0.153073412264471	0.107068555179673	0.0465926686744046	0.392614934020362
TCGA-G3-AAV2-01	0.0603965079589916	0.115895377708741	0.143221058887975	0.0899370298335138	0.00776192777504396	0.422084847310189
TCGA-G3-AAV3-01	0.187399329626798	0.143421958475366	0.279525673810591	0.103600662819523	0.0235180293224078	0.611940687055492
TCGA-G3-AAV4-01	0.0658620816756555	0.118782639687988	0.150614516476479	0.10198660267752	0.0268968347523594	0.439361369442768
TCGA-G3-AAV5-01	0.0713077674721631	0.132877968294631	0.101780142805832	0.0920411479543786	0.0196775441185953	0.360862669430743
TCGA-G3-AAV6-01	0.0652070593795242	0.103861452739566	0.137376061259433	0.0863433928047107	0	0.460929416642215
TCGA-G3-AAV7-01	0.10373595279421	0.205681908792403	0.165339038903376	0.177115497278346	0.172365623751564	0.587939867442186
TCGA-GJ-A3OU-01	0.276724159751861	0.398285552730109	0.345330307159508	0.215366431328655	0.345044670955051	1.39706598718661
TCGA-GJ-A6C0-01	0.135597935483075	0.214125677730309	0.145883908238376	0.150578269277164	0.0786367328995519	0.646714122301054
TCGA-GJ-A9DB-01	0.0834302993105215	0.166730474894813	0.145848969383448	0.108324732677149	0.113766596495934	0.448551830396766
TCGA-HP-A5MZ-01	0.0705903437211138	0.203775023032661	0.183641072758715	0.126312220366718	0.105840873468388	0.544041409786482
TCGA-HP-A5N0-01	0.0631631332261746	0.131509827202212	0.192345038212297	0.105700522124938	0.0533269334363637	0.468771627891673
TCGA-K7-A5RF-01	0.0959805525833542	0.132003485971148	0.206486561623464	0.137966418655732	0.0838702941707322	0.519616552708541
TCGA-K7-A5RG-01	0.453019581826728	0.229812457189935	0.643164999999619	0.156626064299486	0.118372296096593	1.02998238189075
TCGA-K7-A6G5-01	0.0989852321027051	0.0984552113171838	0.168150021377941	0.092822671265142	0.0114063341133955	0.467616317039452
TCGA-K7-AAU7-01	0.119297413682215	0.177773824769332	0.178471469314432	0.160596475236806	0.0949848661157761	0.586225974587037
TCGA-KR-A7K0-01	0.0867601331760529	0.104374690598313	0.161349272917503	0.101132067964757	0.0391551668808467	0.425444381231268
TCGA-KR-A7K2-01	0.0682691189555375	0.131096616555426	0.147069461742291	0.0994076779925016	0.023189673247978	0.386599093168316
TCGA-KR-A7K7-01	0.0956536860765133	0.0887251452251215	0.260995353516774	0.114636316924014	0.0244262075606737	0.457973581069734
TCGA-KR-A7K8-01	0.179432777898833	0.159979212375784	0.339772121072322	0.104884752471484	0.091216242822908	0.719493163538537
TCGA-LG-A6GG-01	0.0649507235122793	0.126071438253934	0.127991725367054	0.0967027766875149	0.0151478059966304	0.387315490271724
TCGA-LG-A9QC-01	0.0657802920327427	0.132852239307694	0.131458397669213	0.101734568717117	0.0102931359424809	0.406552908739713
TCGA-LG-A9QD-01	0.0732560729296132	0.132263807404264	0.11593055012566	0.0948851904617306	0	0.414390357731836
TCGA-MI-A75C-01	0.0826903024530473	0.112744854707869	0.16646614675555	0.0968506963438742	0.00748113293594973	0.413227976795102
TCGA-MI-A75E-01	0.10173646859924	0.159730379635866	0.161208326692002	0.0947443575896625	0.037265966760216	0.503962185878461
TCGA-MI-A75G-01	0.0790960547207227	0.0921470362057579	0.133932221559548	0.0951048213115842	0	0.340557164884196
TCGA-MI-A75H-01	0.115292040349812	0.101004056380855	0.212335979430978	0.0981800264272526	0	0.548932470059523
TCGA-MI-A75I-01	0.0845613070538362	0.124705387966439	0.124095336143696	0.0949217705726163	0.0177893611662467	0.422681547564918
TCGA-MR-A520-01	0.0710089660647288	0.088009601586299	0.160039693013623	0.0887841175811469	0.0247208369946757	0.369056577446983
TCGA-MR-A8JO-01	0.0913732689038156	0.187062097913699	0.26074404096897	0.141418500580134	0.0719828264698059	0.596446602430003
TCGA-NI-A4U2-01	0.0639621753841437	0.112225604545969	0.137076528181487	0.0964476685451414	0.00604040435229422	0.389093436385715
TCGA-NI-A8LF-01	0.051549839928531	0.110939995448914	0.159609874103925	0.0953771711881973	0.00744815903503201	0.416833525206962
TCGA-O8-A75V-01	0.146787020445125	0.120914285276998	0.164310813014993	0.0843871651200294	0.0395924409070402	0.566404940519696
TCGA-PD-A5DF-01	0.0825651929681566	0.137765521629519	0.174929280630283	0.124983218355569	0.0730291032095593	0.5885589605564
TCGA-QA-A7B7-01	0.078938479491924	0.136777900286951	0.151127731673318	0.115210017912848	0.0138505463261724	0.399912820913322
TCGA-RC-A6M3-01	0.0537766471416715	0.183725294679338	0.227734418976641	0.0949046470601148	0.0401903234892845	0.491047113842629
TCGA-RC-A6M4-01	0.0602397543246236	0.0943867546230603	0.112343879690671	0.0862869680126283	0	0.335357913663115
TCGA-RC-A6M5-01	0.0504462958854765	0.123235720250329	0.214066198460332	0.108277724797351	0.0365054179464415	0.470350861231996
TCGA-RC-A6M6-01	0.098468062164107	0.125112143773008	0.183760064969209	0.107041547793272	0.0408312019624604	0.439059795721446
TCGA-RC-A7S9-01	0.115831959995158	0.113012953072833	0.160726785073219	0.100567988823831	0.0265885033423409	0.396534084217164
TCGA-RC-A7SB-01	0.0671450959838237	0.116128064046536	0.140274362356742	0.0946164477906836	0.0238615550329184	0.370791775124327
TCGA-RC-A7SF-01	0.070113496722725	0.105381990071513	0.134224702325064	0.089641808410743	0	0.369012062239224
TCGA-RC-A7SH-01	0.0808254730137126	0.137672638338182	0.11720196654456	0.093912346060021	0.0136884394250741	0.354040209157059
TCGA-RC-A7SK-01	0.0642313743487617	0.108341957304971	0.135935356191692	0.0928042177681814	0.00579191533290353	0.334113949217367
TCGA-RG-A7D4-01	0.406986879669501	0.099342649945372	0.321478162024991	0.0652346262385682	0	0.863037532235078
TCGA-T1-A6J8-01	0.0628499183030118	0.12304966279166	0.13183087551709	0.0877194211892555	0.0368629948786077	0.388697977450604
TCGA-UB-A7MA-01	0.0898123588786415	0.222980661886036	0.177883267498429	0.0888613076965729	0.110659154631548	0.490561882995094
TCGA-UB-A7MB-01	0.0686855455365475	0.117196168298239	0.128851875795009	0.101415418080957	0	0.434294344730369
TCGA-UB-A7MC-01	0.0826886936134637	0.0937747401266119	0.134977116698407	0.0999955763587122	0.0128946603437169	0.372573435998941
TCGA-UB-A7MD-01	0.111001975455238	0.137824096193466	0.200809593425709	0.150845020048767	0.0656720542804512	0.590291738969262
TCGA-UB-A7ME-01	0.162842854265307	0.208075659014565	0.214921503221193	0.1025242388117	0.055531552806423	0.5520372388662
TCGA-UB-A7MF-01	0.204279808391292	0.0994024866912304	0.450391930247105	0.188572967845498	0.0818031284434027	0.649703971581945
TCGA-UB-AA0U-01	0.103472696821272	0.186409979466286	0.165058839082278	0.113680901243244	0.115641540036878	0.545022593644598
TCGA-UB-AA0V-01	0.0740107163220754	0.126798260067881	0.173867073801055	0.114198701695912	0.0754316029659627	0.453340282763276
TCGA-WJ-A86L-01	0.0749792329315413	0.116265442203362	0.123367165604507	0.10681862724917	0.00642171404081265	0.357824512882408
TCGA-WQ-A9G7-01	0.0998298059755349	0.162252853323932	0.0884592025927071	0.102938092022472	0.0345716266925818	0.361506072239496
TCGA-WQ-AB4B-01	0.0653793728936485	0.114028995320142	0.140864527984761	0.0909722061839346	0.000565943760139221	0.424262752580029
TCGA-WX-AA44-01	0.087729909086228	0.188703496932091	0.14304246793024	0.110791707613838	0.0735461842452351	0.45038410267811
TCGA-WX-AA46-01	0.0613506154172138	0.109909622577939	0.144946795569634	0.10771745456469	0.0602945738740378	0.365817270250091
TCGA-WX-AA47-01	0.0715398468916691	0.0918282609730325	0.111808463460931	0.0976743208076698	0	0.339146390947832
TCGA-XR-A8TC-01	0.0928071560617407	0.109228241998007	0.121841202539125	0.102098428715242	0.0265826616058	0.360304157668725
TCGA-XR-A8TD-01	0.211817290782044	0.0731308808527472	0.436048618764519	0.150728136233773	0.141573172917374	0.718712822543445
TCGA-XR-A8TE-01	0.0832906225772422	0.110957882121174	0.143769704776036	0.102513924153032	0.0156377541170766	0.414630147579011
TCGA-XR-A8TF-01	0.0869546006998786	0.10019763328578	0.147450924240597	0.0926264729296374	0.00488739764023219	0.411803108330162
TCGA-XR-A8TG-01	0.0845431643901623	0.120212929450688	0.145762477431315	0.113504213622528	0.0188233883565479	0.484030691409017
TCGA-YA-A8S7-01	0.151036461044383	0.304453590012864	0.155034929221235	0.219033242740567	0.570847261117476	0.732019518437292
TCGA-ZP-A9CV-01	0.136751634467604	0.121247013033093	0.210802658305628	0.114032533664405	0.0634289191488228	0.536806910330997
TCGA-ZP-A9CY-01	0.0765930078343182	0.128818415044002	0.154069899675186	0.102961303739909	0.0551159412187077	0.450561122699519
TCGA-ZP-A9CZ-01	0.186146966562651	0.153510624523136	0.20580645236029	0.105558361071764	0.10488954391419	0.615858048764925
TCGA-ZP-A9D0-01	0.0905187873024341	0.0938563211947188	0.131671296280626	0.103231136622474	0.0121605565705439	0.36975401834016
TCGA-ZP-A9D1-01	0.0820327274204706	0.162763784379463	0.204137134399926	0.117488381569305	0.0261868083710094	0.470704772214115
TCGA-ZP-A9D2-01	0.112826236504481	0.199446475046098	0.210131228345041	0.150606853708191	0.20758583024277	0.627673275184519
TCGA-ZP-A9D4-01	0.0615384677633677	0.113618491777005	0.127770192493172	0.101065329515364	0.0238422764107207	0.352670339354955
TCGA-ZS-A9CD-01	0.0657115362690807	0.146958354286992	0.141387428705611	0.0963929803994731	0.015024494921653	0.503878913104641
TCGA-ZS-A9CE-01	0.0564621402013422	0.0882697947242572	0.124711787373893	0.0931903626356594	0	0.323261491436758
TCGA-ZS-A9CF-01	0.0589531183132917	0.143445175905963	0.170542132760931	0.094400317307087	0.0276536867150226	0.560845108276019
TCGA-ZS-A9CF-02	0.0693568262500255	0.138578576423108	0.151972945736914	0.101640421536572	0.0196484093692021	0.449071191605119
TCGA-ZS-A9CG-01	0.0542993443824895	0.103335278810916	0.15241294528558	0.10050777936031	0.0140870272885687	0.401051755740266
