# Supplementary material for: Prognostic values of immune scores and immune microenvironment-related genes for hepatocellular carcinoma
Source: Aging (Albany NY). 2020 Mar 25;12(6):5479–99. doi: 10.18632/aging.102971 (PMC7138561; doi:10.18632/aging.102971)
Supplement: Supplementary File 5 [file aging-12-102971-s004..txt]

Sample	StromalScore	ImmuneScore	ESTIMATEScore
TCGA-DD-A11D-11	4349.286	7244.362	11593.648
TCGA-DD-A3A3-01	882.5737	4552.3762	5434.9499
TCGA-DD-A1EF-01	2948.236	5561.872	8510.107
TCGA-ED-A627-01	5722.089	7940.74	13662.829
TCGA-DD-AACB-01	2650.417	6844.497	9494.914
TCGA-G3-A3CG-01	3432.47	5139.611	8572.081
TCGA-BC-A10W-01	3029.059	5169.69	8198.749
TCGA-G3-A25Z-01	3263.824	4968.867	8232.691
TCGA-DD-AADY-01	2720.427	3494.02	6214.447
TCGA-DD-AAEH-01	3630.525	6998.913	10629.437
TCGA-G3-A5SI-01	1919.11	3028.054	4947.164
TCGA-G3-A5SL-01	2716.661	4165.466	6882.126
TCGA-EP-A12J-01	2050.005	4232.361	6282.366
TCGA-DD-A3A8-11	3703.74	6009.134	9712.874
TCGA-DD-AAD2-01	4920.986	6299.963	11220.949
TCGA-ZS-A9CF-02	2132.525	4408.096	6540.621
TCGA-UB-A7MB-01	1329.412	3058.509	4387.921
TCGA-UB-A7MC-01	1115.242	3098.076	4213.318
TCGA-T1-A6J8-01	3155.7	4560.968	7716.668
TCGA-BC-4072-01	3564.277	6933.992	10498.269
TCGA-DD-AACQ-01	666.9041	2655.0698	3321.9739
TCGA-2Y-A9GW-01	4424.502	7025.739	11450.241
TCGA-MI-A75H-01	2954.587	6216.856	9171.443
TCGA-DD-AAEI-01	2729.247	5706.319	8435.566
TCGA-DD-AADN-01	1329.89	7676.406	9006.295
TCGA-QA-A7B7-01	1051.362	3907.105	4958.467
TCGA-DD-A1EC-11	4529.065	5992.422	10521.488
TCGA-5C-A9VH-01	3488.053	4320.133	7808.187
TCGA-ZP-A9D4-01	1764.379	3601.729	5366.109
TCGA-G3-AAV6-01	1764.467	3532.118	5296.585
TCGA-DD-A4NG-01	2478.094	5207.472	7685.566
TCGA-ED-A8O5-01	2534.297	3941.966	6476.263
TCGA-DD-AACO-01	2923.083	5692.85	8615.933
TCGA-DD-AACZ-01	3024.406	8067.276	11091.681
TCGA-CC-5264-01	2177.975	4305.03	6483.006
TCGA-DD-AAW3-01	2097.232	3515.299	5612.53
TCGA-DD-AAVX-01	3072.406	6125.372	9197.778
TCGA-2Y-A9HA-01	1898.934	3978.059	5876.993
TCGA-ED-A82E-01	3363.822	4618.123	7981.945
TCGA-DD-A1EG-11	4093.797	6913.644	11007.441
TCGA-DD-AA3A-01	913.4802	3830.9326	4744.4127
TCGA-GJ-A3OU-01	6016.357	8986.405	15002.762
TCGA-G3-A7M9-01	1245.756	3381.903	4627.659
TCGA-EP-A3JL-01	4175.181	6798.906	10974.087
TCGA-DD-AAEG-01	2049.824	3413.796	5463.62
TCGA-UB-A7MA-01	2291.995	4027.249	6319.244
TCGA-XR-A8TG-01	3358.195	4798.334	8156.529
TCGA-BC-A10X-01	5025.847	6053.284	11079.131
TCGA-BC-A10Q-11	3767.796	5212.416	8980.212
TCGA-EP-A3RK-01	3916.331	7499.806	11416.138
TCGA-ED-A66Y-01	1427.08	2355.34	3782.419
TCGA-DD-A1EE-11	4268.648	6877.778	11146.426
TCGA-DD-AADF-01	1433.488	4538.358	5971.847
TCGA-BC-A216-11	4351.71	6387.459	10739.169
TCGA-CC-A9FV-01	5965.251	8340.399	14305.651
TCGA-MI-A75G-01	1678.61	3453.318	5131.928
TCGA-DD-A39V-01	3258.427	6654.987	9913.414
TCGA-DD-AACF-01	1933.072	5520.065	7453.136
TCGA-G3-AAV0-01	2281.712	4539.714	6821.426
TCGA-KR-A7K2-01	3275.541	5290.652	8566.193
TCGA-DD-A3A6-11	1554.997	3106.191	4661.187
TCGA-RC-A6M3-01	1150.435	4583.818	5734.253
TCGA-DD-AACU-01	2838.658	5073.147	7911.805
TCGA-G3-A7M5-01	1892.033	4719.2	6611.233
TCGA-DD-A1EJ-11	3912.649	6243.682	10156.331
TCGA-BW-A5NP-01	1372.216	3181.744	4553.959
TCGA-G3-A5SJ-01	3037.343	6631.152	9668.495
TCGA-DD-AACN-01	3600.111	5058.042	8658.153
TCGA-O8-A75V-01	3756.263	6472.637	10228.9
TCGA-ED-A5KG-01	5165.316	9866.448	15031.764
TCGA-G3-AAV5-01	1671.629	4324.435	5996.064
TCGA-NI-A4U2-01	3063.211	4512.648	7575.859
TCGA-EP-A2KC-01	2433.447	4432.326	6865.773
TCGA-RC-A6M5-01	4834.816	4717.323	9552.138
TCGA-2Y-A9GU-01	1927.682	3857.929	5785.611
TCGA-G3-AAV2-01	2330.07	4229.712	6559.783
TCGA-DD-AAEA-01	1891.526	5470.412	7361.938
TCGA-DD-A4ND-01	5529.303	6596.791	12126.094
TCGA-DD-A4NO-01	3556.444	4586.781	8143.225
TCGA-RC-A7SK-01	1464.315	3198.657	4662.971
TCGA-DD-A1EB-11	3782.251	6263.652	10045.903
TCGA-CC-A3MB-01	2245.216	4384.145	6629.36
TCGA-DD-A4NA-01	3479.914	5364.959	8844.872
TCGA-DD-AAE2-01	3600.799	6019.809	9620.608
TCGA-RG-A7D4-01	1797.963	7059.665	8857.628
TCGA-LG-A9QC-01	2110.639	3408.169	5518.808
TCGA-DD-A3A9-01	4076.302	5869.416	9945.718
TCGA-G3-A25V-01	4417.636	6543.76	10961.396
TCGA-ZP-A9D1-01	3845.012	5616.644	9461.656
TCGA-BC-A216-01	1953.156	5834.551	7787.708
TCGA-ZP-A9D2-01	3130.629	4678.353	7808.982
TCGA-ES-A2HS-01	2913.197	4019.263	6932.46
TCGA-DD-AAVS-01	2720.575	4785.596	7506.171
TCGA-DD-A4NV-01	3758.211	4783.496	8541.707
TCGA-BC-A10Y-11	4348.893	6496.773	10845.666
TCGA-BW-A5NQ-01	2514.68	6874.816	9389.496
TCGA-CC-A7IH-01	1946.702	3222.302	5169.004
TCGA-WQ-A9G7-01	1325.412	3513.345	4838.757
TCGA-BC-A110-01	5598.208	7297.104	12895.312
TCGA-RC-A7SB-01	1944.234	4086.934	6031.167
TCGA-BC-A10T-01	4485.981	4701.663	9187.644
TCGA-MR-A8JO-01	5493.68	7060.353	12554.032
TCGA-2Y-A9GX-01	5761.759	7548.533	13310.292
TCGA-K7-A5RG-01	3734.869	8771.903	12506.773
TCGA-UB-AA0U-01	4297.056	5763.795	10060.851
TCGA-DD-AAD3-01	4314.874	5739.421	10054.295
TCGA-DD-A1ED-01	4027.254	6487.455	10514.709
TCGA-DD-AAVZ-01	2563.85	4514.36	7078.209
TCGA-CC-A123-01	2063.183	4769.012	6832.195
TCGA-DD-A11B-01	2231.02	3616.505	5847.525
TCGA-G3-A25Y-01	3992.535	5502.316	9494.851
TCGA-DD-AADQ-01	1432.246	5065.62	6497.866
TCGA-2Y-A9GT-01	3769.425	7095.551	10864.976
TCGA-HP-A5N0-01	4338.52	5290.495	9629.015
TCGA-DD-A119-01	3476.13	4804.248	8280.378
TCGA-DD-AADO-01	2269.004	6775.031	9044.035
TCGA-DD-A4NQ-01	2243.294	5326.067	7569.361
TCGA-DD-A4NL-01	3668.005	5080.675	8748.68
TCGA-RC-A7SF-01	1871.717	4685.774	6557.491
TCGA-DD-A39Y-01	1646.659	4089.195	5735.854
TCGA-ES-A2HT-01	3806.487	5551.986	9358.473
TCGA-DD-AADA-01	3474.916	6254.994	9729.909
TCGA-DD-A4NI-01	3870.544	6318.296	10188.84
TCGA-G3-A3CI-01	3422.662	6141.948	9564.61
TCGA-WX-AA46-01	3370.51	5092.98	8463.49
TCGA-DD-AACD-01	3137.455	6022.013	9159.468
TCGA-DD-A73G-01	2368.678	5118.012	7486.69
TCGA-2Y-A9H0-01	1745.098	5693.58	7438.677
TCGA-DD-AACC-01	4331.888	8968.879	13300.766
TCGA-DD-A1EE-01	1953.082	3696.625	5649.707
TCGA-FV-A4ZQ-01	2033.256	7515.896	9549.151
TCGA-G3-AAV3-01	3582.316	6884.406	10466.722
TCGA-DD-A1EL-11	4195.594	6066.123	10261.718
TCGA-BC-4073-01	4355.017	7889.997	12245.014
TCGA-G3-A3CH-01	3287.684	5424.118	8711.802
TCGA-G3-A3CK-01	2679.503	5627.906	8307.409
TCGA-DD-A116-01	2767.019	4938.091	7705.11
TCGA-5R-AA1C-01	2184.625	4754.847	6939.472
TCGA-DD-AAE4-01	4112.911	7385.903	11498.814
TCGA-DD-AACL-01	2892.383	7479.627	10372.009
TCGA-DD-AADW-01	3049.183	3534.669	6583.852
TCGA-EP-A12J-11	4282.458	6136.369	10418.827
TCGA-CC-A3M9-01	5672.957	9281.766	14954.723
TCGA-DD-A3A5-01	2689.292	4242.609	6931.901
TCGA-FV-A3I1-01	3668.698	5968.307	9637.006
TCGA-BC-A10T-11	4031.374	5942.368	9973.741
TCGA-DD-AAEB-01	2127.686	4682.636	6810.322
TCGA-G3-A3CH-11	4120.692	7305.945	11426.637
TCGA-DD-AAE1-01	1487.362	4819.198	6306.56
TCGA-DD-A39X-01	3245.877	5243.593	8489.47
TCGA-DD-AACG-01	1191.572	5454.035	6645.607
TCGA-DD-A4NN-01	2389.897	3282.799	5672.696
TCGA-K7-A6G5-01	3477.906	5923.593	9401.498
TCGA-2Y-A9H1-01	2195.016	6125.284	8320.3
TCGA-MI-A75C-01	839.9847	5273.57	6113.5548
TCGA-ED-A66X-01	4925.702	6071.671	10997.373
TCGA-DD-AAW1-01	2024.463	3817.576	5842.039
TCGA-DD-AADB-01	2264.289	6653.306	8917.595
TCGA-G3-AAV1-01	2558.503	4228.09	6786.593
TCGA-DD-A4NJ-01	3805.194	5859.545	9664.739
TCGA-5C-AAPD-01	3793.072	7382.328	11175.401
TCGA-EP-A26S-01	2202.853	3629.127	5831.979
TCGA-BD-A2L6-01	2653.765	4938.978	7592.743
TCGA-DD-A1EK-01	3272.307	5708.329	8980.636
TCGA-RC-A6M4-01	1143.797	2551.951	3695.749
TCGA-DD-A1EH-01	3290.882	4183.752	7474.634
TCGA-ED-A7PZ-01	697.3346	2723.8739	3421.2085
TCGA-CC-A9FS-01	2034.873	4237.844	6272.717
TCGA-CC-A3MA-01	3114.987	3998.051	7113.039
TCGA-DD-A4NH-01	2953.176	5842.393	8795.569
TCGA-FV-A2QR-01	3759.887	4558.789	8318.676
TCGA-2Y-A9H5-01	3674.914	4872.548	8547.462
TCGA-5C-A9VG-01	3347.226	3789.583	7136.809
TCGA-DD-A11B-11	3974.207	5498.37	9472.577
TCGA-DD-A39X-11	3158.18	5682.399	8840.578
TCGA-PD-A5DF-01	4610.694	5871.047	10481.742
TCGA-DD-AAD6-01	643.6074	4017.066	4660.6734
TCGA-DD-A73F-01	3731.128	7586.724	11317.852
TCGA-DD-A1EI-01	4359.797	5376.448	9736.245
TCGA-ZS-A9CF-01	2105.019	4868.08	6973.099
TCGA-RC-A7SH-01	1375.187	3028.064	4403.251
TCGA-ZS-A9CE-01	1169.12	2591.865	3760.986
TCGA-DD-AAVV-01	4459.48	7039.929	11499.409
TCGA-CC-5259-01	1234.824	5040.337	6275.161
TCGA-G3-A7M7-01	2539.928	4135.222	6675.15
TCGA-UB-A7ME-01	3403.696	6544.343	9948.039
TCGA-DD-A4NK-01	2581.609	3915.926	6497.535
TCGA-BD-A3EP-11	3878.368	6748.689	10627.058
TCGA-DD-AACS-01	1542.142	3255.174	4797.317
TCGA-DD-A39W-01	1960.446	4241.137	6201.583
TCGA-DD-AACV-01	849.71	2430.368	3280.078
TCGA-CC-A7IG-01	2219.295	4854.85	7074.145
TCGA-DD-AADV-01	3252.253	4536.187	7788.44
TCGA-CC-A8HS-01	1459.5	3333.028	4792.528
TCGA-BC-A10W-11	3874.703	6509.283	10383.986
TCGA-DD-AADJ-01	1751.695	5118.96	6870.655
TCGA-DD-AACA-01	1980.602	3762.609	5743.211
TCGA-MI-A75E-01	3966.471	6084.609	10051.08
TCGA-DD-A118-01	3340.09	4318.536	7658.626
TCGA-BC-A10Q-01	2898.239	4603.694	7501.933
TCGA-DD-AACA-02	2062.559	2621.686	4684.246
TCGA-BC-A3KG-01	1186.147	3766.649	4952.796
TCGA-CC-5263-01	2654.587	5474.52	8129.107
TCGA-BC-A69H-01	2275.927	5805.669	8081.596
TCGA-DD-A11A-01	1845.626	3630.806	5476.432
TCGA-DD-AADR-01	2238.274	5262.249	7500.523
TCGA-DD-A3A7-01	1463.356	4461.703	5925.06
TCGA-DD-A11C-01	3871.317	5190.958	9062.275
TCGA-DD-AAD8-01	1918.382	4184.452	6102.833
TCGA-CC-A8HV-01	1288.909	3044.882	4333.791
TCGA-DD-AAVW-01	4700.149	5919.576	10619.726
TCGA-ZP-A9CV-01	3937.95	6161.324	10099.274
TCGA-ED-A7XO-01	3905.403	5816.371	9721.774
TCGA-DD-A3A1-11	4125.567	6963.549	11089.116
TCGA-2Y-A9GZ-01	1848.174	3230.109	5078.283
TCGA-ZP-A9D0-01	2670.215	3922.614	6592.829
TCGA-EP-A3RK-11	3262.48	5074.439	8336.919
TCGA-DD-AAEE-01	1868.813	3552.703	5421.516
TCGA-ZS-A9CD-01	3671.738	5499.339	9171.078
TCGA-CC-A8HU-01	1634.233	3500.194	5134.427
TCGA-FV-A3I1-11	3674.501	5844.499	9519
TCGA-ZP-A9CY-01	4062.164	5464.416	9526.58
TCGA-DD-A73B-01	1438.479	3334.583	4773.062
TCGA-MR-A520-01	2636.825	4689.873	7326.698
TCGA-CC-A3MC-01	3291.998	4829.765	8121.763
TCGA-DD-AAE0-01	2605.368	4154.82	6760.188
TCGA-BC-A10S-01	4304.771	6440.676	10745.447
TCGA-DD-A1EA-01	2087.203	5593.08	7680.283
TCGA-3K-AAZ8-01	1965.612	5076.625	7042.238
TCGA-FV-A2QQ-01	3289.726	5915.127	9204.853
TCGA-DD-AACI-01	3754.02	7580.175	11334.194
TCGA-DD-AAD0-01	612.7398	3639.0579	4251.7977
TCGA-DD-A114-01	5052.025	7763.296	12815.322
TCGA-2Y-A9H6-01	4101.629	6349.255	10450.884
TCGA-FV-A23B-11	4839.924	7495.467	12335.391
TCGA-G3-A25U-01	1677.027	3567.535	5244.562
TCGA-FV-A3R2-01	1694.586	4432.301	6126.887
TCGA-ZS-A9CG-01	2557.642	4367.372	6925.014
TCGA-DD-A1EG-01	4302.152	6914.411	11216.563
TCGA-RC-A7S9-01	1449.197	5220.185	6669.382
TCGA-CC-A8HT-01	1701.785	5652.243	7354.028
TCGA-2Y-A9H2-01	2182.089	5272.051	7454.141
TCGA-DD-AADC-01	1802.783	3923.796	5726.579
TCGA-EP-A2KA-01	2531.103	6908.8	9439.903
TCGA-WQ-AB4B-01	3638.893	5299.326	8938.219
TCGA-DD-AACW-01	1579.195	4563.825	6143.021
TCGA-DD-A39Z-01	906.7733	3597.8559	4504.6292
TCGA-BC-A10R-11	4095.837	6752.527	10848.364
TCGA-DD-AAE7-01	3734.515	5994.931	9729.446
TCGA-DD-AACH-01	2811.654	4887.516	7699.17
TCGA-LG-A9QD-01	2582.867	5149.899	7732.766
TCGA-BC-A3KF-01	2247.215	3918.234	6165.449
TCGA-DD-A115-01	3514.53	5106.352	8620.882
TCGA-DD-A3A3-11	4719.649	7092.068	11811.717
TCGA-2Y-A9H3-01	3690.557	7462.219	11152.777
TCGA-G3-AAUZ-01	3310.711	6090.792	9401.503
TCGA-BC-A217-01	1406.25	5304.476	6710.726
TCGA-G3-AAV4-01	1985.194	3958.323	5943.518
TCGA-DD-AADI-01	3846.541	7174.064	11020.605
TCGA-FV-A3R3-01	4993.313	5943.302	10936.615
TCGA-CC-5261-01	4516.829	6497.02	11013.849
TCGA-BW-A5NO-01	2663.924	5108.205	7772.129
TCGA-DD-A4NB-01	6201.296	6128.524	12329.82
TCGA-2Y-A9H4-01	2322.156	5111.034	7433.19
TCGA-DD-AAVY-01	1278.086	3470.53	4748.616
TCGA-XR-A8TD-01	4976.143	7778.951	12755.094
TCGA-DD-AADG-01	1761.889	3215.133	4977.022
TCGA-DD-A4NE-01	2655.709	3420.551	6076.259
TCGA-2Y-A9H7-01	1428.169	4882.138	6310.306
TCGA-ED-A7PY-01	1226.858	3578.287	4805.144
TCGA-DD-A1EI-11	4104.036	5891.003	9995.039
TCGA-BC-A10X-11	4086.543	5685.786	9772.329
TCGA-G3-A25S-01	1659.659	5211.928	6871.587
TCGA-DD-AAE3-01	3456.272	4830.117	8286.39
TCGA-YA-A8S7-01	4360.822	7424.314	11785.136
TCGA-CC-5260-01	4365.556	5645.015	10010.571
TCGA-K7-A5RF-01	4823.694	6903.079	11726.773
TCGA-CC-A5UC-01	3724.036	5151.1	8875.136
TCGA-DD-A3A6-01	5000.403	6412.015	11412.418
TCGA-FV-A3I0-01	3178.564	4836.8	8015.364
TCGA-CC-A7IF-01	1757.872	3280.088	5037.96
TCGA-FV-A496-01	1053.76	2541.007	3594.767
TCGA-DD-A4NP-01	2456.028	4491.888	6947.916
TCGA-DD-AAED-01	398.7012	4351.1228	4749.824
TCGA-DD-A73E-01	1439.562	2499.494	3939.056
TCGA-BC-A10Z-11	3250.315	5490.02	8740.335
TCGA-CC-A5UD-01	1617.396	3688.886	5306.282
TCGA-DD-AACK-01	1867.626	4545.574	6413.201
TCGA-DD-A1EB-01	2866.193	4455.042	7321.235
TCGA-NI-A8LF-01	3198.825	4294.678	7493.503
TCGA-ED-A4XI-01	4623.18	6513.526	11136.706
TCGA-BC-A5W4-01	521.6213	2537.097	3058.7183
TCGA-DD-A4NF-01	2218.167	3311.59	5529.757
TCGA-DD-A113-11	3445.948	5147.408	8593.357
TCGA-DD-AACT-01	3459.079	6075.981	9535.06
TCGA-DD-AADK-01	3769.413	5782.809	9552.222
TCGA-DD-A3A2-11	3708.133	5646.149	9354.282
TCGA-BC-A8YO-01	2216.657	6556.212	8772.869
TCGA-FV-A3R2-11	3928.783	6905.418	10834.201
TCGA-G3-A5SK-01	3307.408	6190.699	9498.107
TCGA-DD-A3A2-01	2888.713	4528.155	7416.868
TCGA-CC-5262-01	4847.607	6490.084	11337.691
TCGA-BC-A10Y-01	2317.953	4946.16	7264.113
TCGA-FV-A495-01	4183.33	6613.264	10796.594
TCGA-KR-A7K7-01	1627.576	6368.736	7996.313
TCGA-CC-5258-01	3026.292	5562.966	8589.258
TCGA-5R-AA1D-01	6410.848	6334.686	12745.534
TCGA-FV-A3I0-11	2957.193	4880.857	7838.05
TCGA-DD-A3A4-11	4445.246	6702.15	11147.397
TCGA-DD-A39Z-11	2954.728	4514.902	7469.631
TCGA-DD-A11C-11	3776.8	6025.79	9802.59
TCGA-ED-A97K-01	3514.398	5286.601	8800.999
TCGA-LG-A6GG-01	1668.648	3803.629	5472.277
TCGA-DD-A1EH-11	3597.443	5708.1	9305.544
TCGA-DD-A116-11	3640.927	6197.778	9838.706
TCGA-EP-A2KB-01	1599.224	4187.377	5786.601
TCGA-WJ-A86L-01	944.7371	3547.4954	4492.2325
TCGA-2Y-A9GY-01	1899.348	7418.649	9317.997
TCGA-DD-AADM-01	2991.869	5061.895	8053.764
TCGA-DD-AACJ-01	1112.255	3936.566	5048.821
TCGA-CC-A7IE-01	2754.424	6621.958	9376.382
TCGA-GJ-A6C0-01	2852.525	6173.96	9026.485
TCGA-DD-A1EJ-01	1758.42	4699.74	6458.159
TCGA-XR-A8TF-01	1600.302	3969.074	5569.376
TCGA-2V-A95S-01	3316.749	8174.897	11491.646
TCGA-BC-A10U-11	3826.589	5461.14	9287.73
TCGA-FV-A2QR-11	4929.18	7645.451	12574.63
TCGA-K7-AAU7-01	3717.57	5536.26	9253.83
TCGA-CC-A7IL-01	493.8397	2912.0042	3405.8439
TCGA-G3-AAV7-01	2923.899	5706.279	8630.178
TCGA-DD-A3A1-01	1615.378	5755.999	7371.377
TCGA-DD-A11D-01	2793.084	4304.516	7097.599
TCGA-CC-A9FU-01	551.7614	4010.6571	4562.4185
TCGA-DD-AAE6-01	224.3382	2029.3153	2253.6536
TCGA-DD-AADL-01	1383.281	3415.996	4799.277
TCGA-DD-AADS-01	2131.737	6615.225	8746.961
TCGA-CC-A7II-01	2302.09	3283.598	5585.689
TCGA-5R-AAAM-01	5249.363	6443.279	11692.642
TCGA-CC-A7IK-01	1228.697	3112.93	4341.626
TCGA-GJ-A9DB-01	3725.251	4836.665	8561.916
TCGA-DD-AACA-02_Rep340	806.8412	2701.9812	3508.8224
TCGA-G3-A25T-01	3208.808	4816.651	8025.459
TCGA-G3-A7M6-01	2672.959	4691.268	7364.227
TCGA-DD-A73C-01	3838.226	4859.312	8697.538
TCGA-KR-A7K8-01	3622.077	7182.968	10805.046
TCGA-2Y-A9HB-01	3609.824	6079.274	9689.098
TCGA-DD-A11A-11	4580.245	7151.024	11731.269
TCGA-EP-A26S-11	3943.873	6432.368	10376.241
TCGA-DD-AAVR-01	5007.634	7501.239	12508.873
TCGA-DD-AAVP-01	2536.716	4372.146	6908.861
TCGA-DD-A73A-01	2320.82	5949.669	8270.49
TCGA-2Y-A9GV-01	3726.625	5949.608	9676.233
TCGA-DD-A119-11	4345.878	6287.006	10632.884
TCGA-DD-AAE9-01	892.5828	3988.1887	4880.7714
TCGA-DD-AAD1-01	4807.201	6975.897	11783.098
TCGA-UB-A7MF-01	2772.031	7550.433	10322.463
TCGA-4R-AA8I-01	2554.555	4411.893	6966.449
TCGA-DD-A114-11	4393.823	7846.79	12240.612
TCGA-FV-A23B-01	2706.583	5320.306	8026.888
TCGA-BC-A112-01	3693.121	4988.846	8681.968
TCGA-ED-A459-01	2422.665	5051.724	7474.389
TCGA-BD-A3EP-01	4618.693	7098.842	11717.535
TCGA-G3-A6UC-01	1309.578	3474.882	4784.459
TCGA-2Y-A9H9-01	2599.213	4822.258	7421.471
TCGA-DD-AAEK-01	3895.842	7193.631	11089.473
TCGA-DD-AAD5-01	1721.362	5416.853	7138.215
TCGA-DD-AAW0-01	4288.447	6424.808	10713.255
TCGA-DD-AAC9-01	4570.774	6414.317	10985.091
TCGA-DD-AAC8-01	2208.619	4956.254	7164.873
TCGA-XR-A8TE-01	3020.621	4322.034	7342.655
TCGA-DD-AAVU-01	1324.563	4033.389	5357.953
TCGA-2Y-A9GS-01	3124.543	5364.022	8488.566
TCGA-DD-A73D-01	558.9036	2617.5302	3176.4338
TCGA-ES-A2HT-11	3944.435	6953.443	10897.878
TCGA-KR-A7K0-01	3115.722	4806.197	7921.919
TCGA-WX-AA44-01	2426.648	4874.084	7300.732
TCGA-ED-A8O6-01	2124.664	4235.415	6360.079
TCGA-DD-AADU-01	1165.341	4063.095	5228.436
TCGA-2Y-A9H8-01	2146.488	5870.357	8016.845
TCGA-G3-A3CJ-01	2260.958	4518.642	6779.599
TCGA-DD-A4NS-01	5398.217	6751.075	12149.291
TCGA-DD-AACP-01	697.6687	3668.0541	4365.7228
TCGA-G3-A5SM-01	4448.67	6110.498	10559.168
TCGA-DD-AAVQ-01	3563.866	7957.812	11521.679
TCGA-HP-A5MZ-01	5482.641	7242.387	12725.027
TCGA-DD-AACE-01	2608.426	4010.362	6618.788
TCGA-DD-A118-11	3468.474	6233.936	9702.41
TCGA-G3-A7M8-01	3499.331	4729.035	8228.366
TCGA-BD-A3ER-01	4477.177	5468.966	9946.144
TCGA-DD-A113-01	2763.838	5206.376	7970.214
TCGA-DD-A3A8-01	1567.062	3789.314	5356.376
TCGA-BD-A2L6-11	5204.993	9508.379	14713.371
TCGA-ED-A7PX-01	4333.134	5004.055	9337.188
TCGA-DD-AADP-01	3223.625	5107.345	8330.97
TCGA-CC-A7IJ-01	5623.687	7818.223	13441.91
TCGA-BC-A10U-01	1401.543	4169.906	5571.45
TCGA-DD-AADD-01	740.4256	4012.3864	4752.812
TCGA-ZP-A9CZ-01	3799.667	6464.49	10264.157
TCGA-DD-AACY-01	2681.164	4914.285	7595.448
TCGA-DD-A1EC-01	3975.144	8675.753	12650.897
TCGA-UB-AA0V-01	4449.571	5569.734	10019.304
TCGA-DD-A1EL-01	1449.41	4553.377	6002.787
TCGA-RC-A6M6-01	1145.519	4088.722	5234.241
TCGA-MI-A75I-01	1761.13	4506.145	6267.276
TCGA-UB-A7MD-01	3678.924	6026.732	9705.656
TCGA-CC-A1HT-01	4560.54	8057.998	12618.538
TCGA-BC-A110-11	3665.505	6120.034	9785.539
TCGA-WX-AA47-01	1010.118	2900.907	3911.025
TCGA-FV-A4ZP-01	2130.971	6100.517	8231.488
TCGA-ED-A7XP-01	3575.569	5290.553	8866.123
TCGA-DD-A39W-11	3386.153	5399.171	8785.324
TCGA-DD-A3A5-11	2220.354	4194.07	6414.424
TCGA-CC-A5UE-01	736.6372	4079.1769	4815.8141
TCGA-CC-A9FW-01	1371.294	4576.82	5948.115
TCGA-XR-A8TC-01	2326.772	3662.388	5989.159
TCGA-BC-A69I-01	3602.358	5155.507	8757.865
TCGA-DD-AACX-01	1132.441	4428.115	5560.556
TCGA-DD-AAW2-01	2296.997	3701.292	5998.289
TCGA-DD-A39V-11	3669.08	6122.293	9791.373
TCGA-BC-A10R-01	3995.497	4166.64	8162.137
TCGA-G3-A25X-01	3954.3	6875.03	10829.33
TCGA-DD-A3A4-01	2196.925	3087.708	5284.633
TCGA-BC-A10Z-01	648.9722	2296.3087	2945.2809
TCGA-DD-A4NR-01	4310.642	8474.785	12785.427
