# Supplementary material for: Prognostic values of immune scores and immune microenvironment-related genes for hepatocellular carcinoma
Source: Aging (Albany NY). 2020 Mar 25;12(6):5479–99. doi: 10.18632/aging.102971 (PMC7138561; doi:10.18632/aging.102971)
Supplement: Supplementary File 6 [file aging-12-102971-s005..txt]

Sample	T cells	CD8 T cells	Cytotoxic lymphocytes	NK cells	B lineage	Monocytic lineage	Myeloid dendritic cells	Neutrophils	Endothelial cells	Fibroblasts
TCGA-DD-A11D-11	1.7636622628	4.304495335	1.92412296357143	0.258633256375	3.369615942625	9.32065290314286	3.561720173	16.4081466663333	4.5538734403871	27.792434595625
TCGA-DD-A3A3-01	1.28159504773333	0.233275831	0.384007624285714	0.048765237125	0.15841946475	3.80782969214286	0.591733189666667	5.73578595453333	2.38608727406452	10.14411726725
TCGA-DD-A1EF-01	3.378427233	2.763600588	1.66731852728571	0.17166777325	5.33862347125	9.98073871685714	2.797593673	13.0852734663333	8.75419707893548	50.330025311875
TCGA-ED-A627-01	6.5246420798	11.65869713	6.15248876014286	0.411648820625	4.042457718625	17.4311472514286	7.1565133175	10.7572939275333	12.1745942214839	420.472612101875
TCGA-DD-AACB-01	5.36228435633333	16.1310482	5.17242171985714	0.411452616375	5.691787404125	11.1249760128571	2.33013309783333	5.55436685773333	4.84903778051613	16.33730737225
TCGA-G3-A3CG-01	1.2588814746	0.82785362	0.625702774857143	0.087512301625	0.200807259125	6.76415235128571	1.1865164385	24.7904381770667	6.47319560619355	38.09766413225
TCGA-BC-A10W-01	1.27101573953333	4.257534504	0.655394009142857	0.134861993375	0.400452518375	17.1311077385714	2.57722662866667	12.4454170332	12.8603866071613	51.2606387725
TCGA-G3-A25Z-01	0.663685117933333	0.136116683	0.204455667714286	0.021885471875	0.06119177475	7.95696468057143	0.869724742	12.6525763834	4.76974482396774	23.6322567315
TCGA-DD-AADY-01	1.22839294813333	0.437445104	0.356154271571429	0.11769697075	0.048809832875	5.03658666	1.2203882485	21.9965919123333	11.5204667981613	30.933013088
TCGA-DD-AAEH-01	5.0471250688	11.48904991	5.16911041557143	0.4395475425	0.892303411875	7.68230188314286	2.39234065766667	10.8275212131333	7.96374244767742	32.37484927975
TCGA-G3-A5SI-01	0.243224658466667	0.20401895	0.119743581857143	0.05243738575	0.04504517	3.33534440157143	0.681382188166667	12.578325116	4.07929133054839	17.30653829325
TCGA-G3-A5SL-01	0.473956528733333	0.236558408	0.600181185714286	0.08616488775	0.055203538875	4.79022438242857	1.08192752583333	5.65579941993333	6.7574991673871	23.504748813875
TCGA-EP-A12J-01	0.720635686466667	0.571086287	1.159722781	0.22133795125	0.1113711905	5.18185942614286	1.45819894966667	13.8382209046667	11.6796474338065	8.871018647875
TCGA-DD-A3A8-11	0.4100215988	0.597665429	0.828011891714286	0.29657960325	0.3317763255	3.695751593	0.447052404333333	6.3444825266	2.17792215290323	22.115706093375
TCGA-DD-AAD2-01	2.51535153286667	1.121169329	0.872435476142857	0.1073453795	0.520551617	8.83603261257143	1.44881646716667	18.4271719300667	8.33912997983871	232.989791923625
TCGA-ZS-A9CF-02	1.41464113973333	0.593871534	0.579178123	0.275107184	0.180537664625	4.472990219	2.39944960683333	45.2502092777333	7.49048263358064	21.177251366
TCGA-UB-A7MB-01	0.757718152533333	0.192516282	0.291780627285714	0.266933708875	0.193008402375	3.12894256042857	0.794904015166667	16.5701526351333	8.14473334616129	10.70503981575
TCGA-UB-A7MC-01	0.361679055866667	0.161995739	0.309631786571429	0.073494861875	0.09034516	5.27122420957143	1.34606180866667	15.1227023364667	5.82878991232258	20.385173842375
TCGA-T1-A6J8-01	0.614994837533333	0.40476808	0.324207896571429	0.055256397125	0.19649968075	6.88733157471429	1.767949257	13.6904815941333	4.8614004443871	44.51504042
TCGA-BC-4072-01	6.2992889242	5.389757156	4.38106366271429	0.213765774	1.948466689375	18.4588084205714	6.19051750483333	16.223696266	6.8243033316129	112.853101094125
TCGA-DD-AACQ-01	0.883076109466667	0.683614075	0.301716896571429	0.06485755	0.02334981725	2.670708113	0.2358413055	18.524690643	3.4699659166129	8.809186504625
TCGA-2Y-A9GW-01	2.66655032246667	0.313962966	0.501222747714286	0.110823537625	0.904761008	11.8111906057143	5.79385928383333	10.9459299192	6.12063520596774	66.99072355525
TCGA-MI-A75H-01	1.86435707426667	2.403735876	2.74799042428571	1.854517263	0.2183845235	5.59364167728571	2.7864384825	5.5238589438	7.90043529825806	15.24857830425
TCGA-DD-AAEI-01	0.995024253866667	0.590269566	0.560581525571429	0.127494526125	0.064587630625	9.26731926114286	0.646021567333333	9.11372910433333	5.23894071093548	8.31020595375
TCGA-DD-AADN-01	7.15155214053333	20.42368507	4.56150439	0.4181522615	3.551204411	7.93345597028571	0.911840934333333	8.10886536806667	1.24894639180645	1.2931650215
TCGA-QA-A7B7-01	1.69927136206667	0.510172129	0.680711731857143	0.2207138615	0.987119270375	3.48293329485714	1.82076375433333	19.3381617820667	5.1708717846129	24.404484591875
TCGA-DD-A1EC-11	0.460574846533333	0.833028555	0.755621782428571	0.32960624825	0.340693928875	9.82087860042857	2.01743957633333	16.5800696089333	6.13626108712903	59.607162843625
TCGA-5C-A9VH-01	1.42390158833333	0.724863231	0.669759152285714	0.149477125625	0.3746548695	4.53502498271429	2.08751155016667	12.9920491353333	13.5269734914839	115.178639317125
TCGA-ZP-A9D4-01	0.472320217533333	0.145998597	0.182913530714286	0.1154691485	0.093879882875	5.264750242	0.6193445735	17.8243104280667	4.95671938693548	10.692662168875
TCGA-G3-AAV6-01	1.588316315	24.06400108	0.741023107285714	0.0533505205	0.21447725125	17.9600014537143	1.21800167866667	6.58777794573333	4.04384839632258	36.744547425125
TCGA-DD-A4NG-01	1.17353149846667	0.542497635	0.586497707	0.115652117	0.241169498125	4.854826131	0.897287853166667	8.9279818096	5.14488522929032	10.216534347875
TCGA-ED-A8O5-01	0.821527167866667	0.589628875	1.34512440857143	0.153254277875	0.62305531975	7.27798696242857	1.45401423166667	23.6400802512667	16.0837850239677	27.7773554635
TCGA-DD-AACO-01	1.9948776518	2.114317894	0.601437587714286	0.081694294375	0.136528361125	5.091823752	3.42854157983333	14.0708682148667	3.95119734877419	17.142279164375
TCGA-DD-AACZ-01	4.7027049698	4.152249813	3.50468644057143	0.680855156	2.838706188125	30.0612416612857	9.36039339966667	17.3952135591333	8.09474973845161	15.318459409375
TCGA-CC-5264-01	16.9868683510667	1.021397233	0.581753349857143	0.060589614875	0.73096377775	7.930430771	2.1170279185	12.9071608826667	5.38844897764516	43.744001941375
TCGA-DD-AAW3-01	0.373830235333333	0.239351198	0.411909187428571	0.06814861575	0.090686900125	2.686208593	1.362617579	6.85086733626667	6.54692033035484	17.75423151725
TCGA-DD-AAVX-01	1.14204207366667	1.093098044	0.921062168428571	0.1639306985	0.204445137625	6.44972841671429	1.8908159015	7.37449860726667	9.01583303774194	21.831884890625
TCGA-2Y-A9HA-01	0.806917721866667	0.115580454	0.572699291428571	0.146338719375	0.128925108625	9.77474125428571	1.77203468983333	7.33198890786667	10.9093660280968	27.968132335625
TCGA-ED-A82E-01	1.36297111693333	0.318043202	0.327243708285714	0.06190682525	0.398150777	7.68004624328571	0.707043265333333	3.26369384633333	11.3013960379355	157.995105271
TCGA-DD-A1EG-11	0.865249791	0.930040658	1.01523934457143	0.19856509925	0.49184105425	5.996297709	1.9778049725	13.633480572	3.37400946406452	21.972675504375
TCGA-DD-AA3A-01	1.7050409758	0.5973773	0.641116318	0.189755911	0.359005150125	7.55585086557143	8.03410656166667	3.03496103786667	6.21681480825806	56.53228722625
TCGA-GJ-A3OU-01	8.53028932993333	1.466574669	1.23003230142857	0.269657745125	1.80659372925	52.4993652614286	14.1582968245	7.12348368866667	16.7086243264516	176.414073405
TCGA-G3-A7M9-01	4.27389730373333	17.8606739	1.22967526642857	0.202205391	1.8437581175	10.5332558755714	2.83429231233333	11.2452128986667	5.46940698829032	81.844629706375
TCGA-EP-A3JL-01	2.23235889813333	1.643272519	1.61759339928571	0.233222883875	0.422061394125	9.43360292071429	2.34493952233333	5.83106926606667	5.50759700190323	37.482106334375
TCGA-DD-AAEG-01	1.58038326293333	0.114246979	0.233811670857143	0.0952227285	0.346851630125	4.24740675814286	2.09146939083333	14.1077133563333	6.11459491780645	44.089143273125
TCGA-UB-A7MA-01	1.95228331966667	0.761738002	0.889746899	0.113427950625	1.288860509	9.38264891914286	11.0300114221667	8.62717668013333	7.32161461909677	119.55731310325
TCGA-XR-A8TG-01	0.9863468514	0.09167435	0.628164696285714	0.175004113125	0.250805673875	5.59183880214286	1.06340857716667	33.1052065966	5.70080162929032	54.728065774875
TCGA-BC-A10X-01	0.729454315333333	1.533796668	0.963519692428571	0.32316169225	0.538963657375	9.35141839285714	2.29226774333333	13.0900619602	7.09536691751613	107.306617001375
TCGA-BC-A10Q-11	0.3323339534	0.198655918	0.592740450714286	0.223381298125	0.176828193625	3.177618806	1.00914959833333	13.2706753772	3.15082215735484	26.841001001375
TCGA-EP-A3RK-01	5.6578304836	9.326763153	3.20628539971429	0.578219384125	4.655469596375	23.1993356432857	5.94236145433333	8.27464599313333	7.678946915	36.764171787625
TCGA-ED-A66Y-01	0.498731644666667	0.169403002	0.181354985714286	0.105365601875	0.489639706875	3.358265462	1.50091345616667	18.012671191	7.05636777554839	39.96574017075
TCGA-DD-A1EE-11	1.32387433106667	2.034286261	0.948955607142857	0.335940483	4.184387065875	11.0812848801429	1.89790838466667	23.5871857964667	4.06221640677419	36.787493407875
TCGA-DD-AADF-01	1.75543011126667	4.340899944	0.796530419	0.102993026875	1.410929846375	2.655209306	0.462254043666667	16.4689850163333	2.02938788812903	7.73579200375
TCGA-BC-A216-11	0.329172753866667	0.81257993	0.749058915285714	0.32844060075	0.3612272425	4.97378302014286	1.2345611225	11.8574552323333	2.60158246319355	22.114862441125
TCGA-CC-A9FV-01	4.2740710418	4.498283386	2.65798985814286	1.390296679375	1.064418423875	45.9230192687143	12.6248534736667	19.4051335501333	9.07157963877419	316.802075643875
TCGA-MI-A75G-01	0.393712819933333	0.247446567	0.219082920857143	0.036469360875	0.0888966655	4.43627427057143	0.526523581	15.2111066062667	4.04247757125806	9.94798180025
TCGA-DD-A39V-01	3.8244613282	7.533130169	3.58208508371429	0.15423162375	0.300768073375	6.67846258285714	1.48289538533333	5.20742316366667	4.65301934029032	10.45429359425
TCGA-DD-AACF-01	0.679207599	0.385829151	0.996925198571429	0.186649087125	0.15192666275	8.23302093642857	1.188504194	11.0713666600667	6.50418925970968	12.409139307
TCGA-G3-AAV0-01	0.9384611726	0.938981295	0.686052335285714	0.095362486875	0.23893899025	3.74878587385714	0.656250700666667	9.21871069226667	3.50588213883871	14.836159265375
TCGA-KR-A7K2-01	2.27418429786667	0.214936912	0.409390296285714	0.114798195625	0.22559322325	3.71582839685714	2.85025000383333	20.0068992113333	4.93420573051613	48.73872603075
TCGA-DD-A3A6-11	0.145633202333333	0.023215085	0.138192864428571	0.03666380125	0.057032841875	1.07052616228571	0.1374696735	5.36559390693333	0.721067698548387	6.204099108875
TCGA-RC-A6M3-01	1.47623907033333	1.033242583	2.222486625	0.129606434625	0.25436525775	5.88016256657143	5.75200215483333	7.2300909496	2.39067516890323	20.61506494225
TCGA-DD-AACU-01	1.63855743393333	1.424708605	0.783335044571429	0.089491831375	0.51183245175	8.04819334828571	3.488648796	11.3478557818667	7.00321665651613	74.672034645125
TCGA-G3-A7M5-01	0.655049899666667	0.51706326	0.632789113571429	0.171100066875	0.042889782875	5.016112723	1.0436384565	20.7745042972	3.35914453012903	8.951865207
TCGA-DD-A1EJ-11	0.574713762133333	0.809369385	0.974196455	0.24540267	0.218782662125	6.86265165442857	1.521132617	12.9680976586	3.65533950929032	39.314105811125
TCGA-BW-A5NP-01	1.23504773546667	0.975706458	0.448783275857143	0.137531260625	0.263707525	5.51809238128571	0.616894259833333	7.4435421294	5.87411724532258	16.552269438625
TCGA-G3-A5SJ-01	4.30936625013333	4.452022552	2.25731831942857	0.201541504375	4.002523693625	11.7466570835714	4.49273302133333	5.83420288373333	5.55720485864516	46.845582713375
TCGA-DD-AACN-01	2.00787142613333	1.722261548	1.18685852642857	0.184609759125	1.601476291125	14.5038209981429	3.14838739733333	11.1886651479333	12.4566664829032	104.80731891475
TCGA-O8-A75V-01	1.774266672	3.377200127	1.086117623	0.060458955125	0.7983307905	11.275621666	2.7875065185	6.8485128184	6.15434389945161	67.52816245725
TCGA-ED-A5KG-01	51.3228997527333	43.3809433	22.9433809314286	1.4569253465	127.66192233875	37.2174310017143	11.013036629	12.3095515910667	17.6596010866452	124.54665393525
TCGA-G3-AAV5-01	0.774587157933333	0.869260132	0.397684134428571	0.05225464825	0.372346728	6.14532036614286	0.748554477	4.87949203913333	3.11892400609677	7.541341228625
TCGA-NI-A4U2-01	0.368710832	0.027365154	0.366706699142857	0.087984645375	0.048744649375	2.22426620871429	0.9178196995	7.66132786746667	7.24999819877419	17.40460056725
TCGA-EP-A2KC-01	0.868508508333333	0.855777204	0.561350497857143	0.090979828	0.391227047	6.62937101242857	1.03506297916667	9.22196135246667	6.13517430709677	25.592119709875
TCGA-RC-A6M5-01	0.686362001	0.265405804	0.563855618285714	0.13131506625	0.405722898625	5.52926972742857	2.37799760966667	26.7028931168	15.9625804337097	139.83855510375
TCGA-2Y-A9GU-01	0.620629233066667	0.56855619	0.582571411714286	0.1019554715	0.14916632425	3.27608799942857	0.970543891	26.4189050432	6.12708775125806	9.611139280875
TCGA-G3-AAV2-01	0.347274899733333	0.057504412	0.957365986285714	0.126726848125	0.106095563625	3.60675885442857	1.21273475766667	6.7107134226	8.90279709148387	9.235393400375
TCGA-DD-AAEA-01	2.2817398442	2.925722122	1.46037365714286	0.23699678525	0.359755083875	7.22008752042857	1.31090758	10.7722616706667	3.06541543577419	9.460400156375
TCGA-DD-A4ND-01	3.57190102773333	4.485798359	2.593747931	0.30093154175	0.683965045875	12.7907990217143	3.65625308	33.4053620898	12.1982463791935	258.366657150125
TCGA-DD-A4NO-01	0.902816811666667	0.363595635	0.603977000428571	0.145783003375	0.075001840375	8.56252465485714	1.608008592	32.4191780594	7.00375965325806	47.813877624625
TCGA-RC-A7SK-01	0.491385613666667	0.801570475	0.312427779428571	0.03104602925	0.180352438375	3.98268893271429	0.8354940115	16.8899493702667	4.52045955503226	30.9455766485
TCGA-DD-A1EB-11	0.896041535733333	2.322896242	1.47618404014286	0.413274495625	0.396081006625	7.45332936742857	2.06935493333333	19.6357060629333	4.21963804783871	28.745483655125
TCGA-CC-A3MB-01	0.897727927066667	0.879321158	0.759755276571428	0.148119813875	0.177238589625	6.79174943414286	3.11984594416667	17.4642058061333	5.56676630722581	46.312434314875
TCGA-DD-A4NA-01	1.8216108148	0.463680863	3.13699655442857	0.590253258125	2.91692451775	17.7228581222857	1.24651534116667	8.526176432	7.00949577322581	210.531194634875
TCGA-DD-AAE2-01	2.25725074693333	4.430631638	2.09711052471429	0.230061519375	0.79846804875	7.62153825642857	1.89338835216667	12.6914513246667	11.2699192653548	47.071713134875
TCGA-RG-A7D4-01	6.5503272672	13.06523418	5.30894670371429	0.635217372375	18.290089731	7.64447850757143	1.51610050366667	3.56926031046667	2.93187197432258	9.7773945505
TCGA-LG-A9QC-01	0.6537156404	0.065438174	0.353904714571429	0.091950453	0.052086383625	2.58423733714286	0.657885735833333	8.754984891	7.50512499748387	37.08062444125
TCGA-DD-A3A9-01	3.2659214316	2.305142641	0.940086541428571	0.05479066825	0.30948068	3.62100936685714	6.541788737	15.7571066136	11.7419778601935	114.601880477125
TCGA-G3-A25V-01	2.6495086472	1.578709483	0.771357015285714	0.117992015625	0.471251958875	11.0617779061429	3.29562211516667	12.4126866994667	7.19353613877419	68.226094163875
TCGA-ZP-A9D1-01	2.55137671626667	1.057617903	0.827877134	0.4239125215	0.548963440375	7.76531299585714	1.8648298805	18.2029133357333	10.0640070613548	80.59820145875
TCGA-BC-A216-01	4.55457003126667	11.34255219	5.68407149942857	1.018974614375	0.262886417375	4.24554343728571	4.612160825	25.1675700594	2.91379090248387	23.6582359605
TCGA-ZP-A9D2-01	1.47855479413333	0.746963441	0.754118979142857	0.16283540275	2.773843174625	22.3456215864286	46.1018971138333	5.1413958942	10.2256962222258	136.539559499125
TCGA-ES-A2HS-01	0.403303559466667	0.098545127	0.330215125714286	0.04876486425	0.122512785875	3.30724935242857	0.486710349833333	9.00449939653333	5.22654564570968	18.9529638335
TCGA-DD-AAVS-01	6.97528513366667	1.866105676	1.70377204257143	0.143451817875	0.474462430875	8.70132925757143	1.55820414933333	17.2578044444667	7.91537775780645	48.086540960375
TCGA-DD-A4NV-01	1.3801810632	0.841797709	1.14379479628571	0.3143799185	0.226984132375	6.82661134857143	2.18974619733333	21.0235544668667	11.0325707929677	83.270179402875
TCGA-BC-A10Y-11	0.779492627066667	0.949696004	1.41421530285714	0.350393251625	0.40728161075	9.25910069314286	2.0834436045	16.9190345484667	6.82681564377419	38.231153086625
TCGA-BW-A5NQ-01	6.97366756733333	15.26816082	6.07940793242857	0.332435856375	4.653770898125	14.1402512625714	3.52891497333333	5.64912001366667	6.44674048222581	23.15749085125
TCGA-CC-A7IH-01	0.373181708466667	0.326379687	0.738759648571429	0.18012552025	0.185856990875	4.34397933828571	0.7132725095	5.99767724266667	10.5314506712258	25.997341726125
TCGA-WQ-A9G7-01	1.09222309926667	0.165264696	0.284307321142857	0.0415843385	0.247946251625	3.6595202	2.893127587	3.68353468986667	2.90627414725806	45.56355434275
TCGA-BC-A110-01	1.679828367	1.261111259	1.36262675685714	0.143650034	0.739624675375	10.9167506368571	3.09683216166667	12.5157591860667	8.068912907	103.238174378125
TCGA-RC-A7SB-01	0.503355311	0.421142727	0.355989475285714	0.061826976	0.10339778825	4.95691409685714	1.1383048085	8.52143199293333	3.34747843664516	14.44105319
TCGA-BC-A10T-01	0.764509461533333	1.041014552	0.732740615142857	0.130517008375	0.117883511875	5.60096566214286	1.34788637233333	15.2999449716667	12.8836536349677	105.279429796125
TCGA-MR-A8JO-01	2.68896393773333	1.375271916	1.90212293014286	0.557420188625	0.402175154625	7.85275175814286	1.4357315905	4.85385617086667	18.9241177929032	167.23409909375
TCGA-2Y-A9GX-01	5.29094641813333	3.828432798	2.22975972828571	0.237805481125	1.618817970125	20.303769453	6.664928272	18.8114264662	9.97126532109677	267.566991139125
TCGA-K7-A5RG-01	13.5076837498667	24.00388908	13.3513237257143	1.021221865	16.515177462625	19.4747613164286	3.70565069466667	19.4636874999333	6.33312031067742	29.80073293325
TCGA-UB-AA0U-01	2.0003144732	1.511724949	0.850883081	0.131933553625	0.27607239875	12.5821191244286	5.23932615866667	13.521291962	9.13929831296774	149.91326381225
TCGA-DD-AAD3-01	2.09698266593333	0.991134346	0.764433699	0.0486732885	0.579488488875	9.71655820042857	2.429471165	19.6879209523333	9.96706045748387	136.699832318
TCGA-DD-A1ED-01	1.11202287966667	1.05049181	1.24662656971429	0.292438630125	0.634048426875	7.90229996657143	2.055603914	10.7238358782	7.03190918516129	17.91101605375
TCGA-DD-AAVZ-01	1.71066422566667	0.339770615	0.257453715	0.0993981265	0.607360515625	9.06439039971429	1.912398481	21.2967272676667	6.26999446293548	31.642291661375
TCGA-CC-A123-01	0.938430907866667	0.429317921	0.178703691428571	0.020921466375	0.15870840625	6.08041117485714	0.922610246833333	7.38277723893333	3.03316600019355	7.375541188125
TCGA-DD-A11B-01	0.534402171333333	0.225090683	0.412251943857143	0.1868013545	0.042674333875	6.86470939842857	0.801055873833333	20.9631913864667	6.01544135541935	19.561288833375
TCGA-G3-A25Y-01	3.3376852244	1.49146843	1.09001815857143	0.189051014	0.7982946695	13.0845203482857	2.45472547416667	11.2178394656	14.1566422471613	143.458796189375
TCGA-DD-AADQ-01	0.8579460954	0.886436939	1.59224009285714	0.125899087625	0.115677611125	6.00071527057143	1.02789175233333	11.4577509402667	4.32880273854839	8.046506884875
TCGA-2Y-A9GT-01	4.88038490306667	11.75739479	4.53703946557143	0.614533082625	1.199555630375	8.96611952857143	2.30885763216667	28.2150554057333	10.3041545601935	36.60441263825
TCGA-HP-A5N0-01	0.749331121	0.657558799	2.66232231271429	0.442106251625	0.72261065025	7.21496467028571	3.2182626325	12.41863595	23.9111385327742	101.198261316625
TCGA-DD-A119-01	0.9085818358	0.46466589	0.291274137285714	0.0247074325	0.195114964625	4.63852489628571	0.766767552833333	13.5697119104667	4.47126728170968	46.561316525
TCGA-DD-AADO-01	6.0127872802	8.374535561	1.68153362942857	0.073737879875	0.91824951675	7.24216315985714	2.046366165	10.323544531	1.82091515464516	5.584683368125
TCGA-DD-A4NQ-01	1.43512421393333	0.540469706	1.07372687957143	0.124592727625	0.099789015	10.5897059325714	10.4547105083333	5.54839171973333	3.16418477874194	29.152366100375
TCGA-DD-A4NL-01	0.772288810733333	0.676065087	0.408366816428571	0.1087985975	0.135056614625	4.91734153857143	1.11378026383333	16.0470400412667	7.00697689216129	39.369813540375
TCGA-RC-A7SF-01	1.1108513034	0.776948214	0.446384554428571	0.090997856625	0.120633335625	2.89112160314286	1.29182759533333	14.6090394828667	2.5085459286129	25.809098947125
TCGA-DD-A39Y-01	0.785022946066667	0.37290892	0.393616806142857	0.03738513325	0.0544035415	8.12639156828571	0.943433403333333	6.77879258746667	2.22585465683871	17.646089501625
TCGA-ES-A2HT-01	1.07068474566667	0.243240044	0.388281002714286	0.050184679	0.216962734875	3.47207987414286	0.752736534166667	15.9618782834	4.40866416377419	38.6943595435
TCGA-DD-AADA-01	1.9808865846	1.658683658	1.39340465842857	0.191442933125	2.0398271605	3.05038566671429	3.183998895	19.3776700236667	7.08345123148387	42.798461836875
TCGA-DD-A4NI-01	1.828861758	3.382975817	1.70688217685714	0.278294940875	0.796607841625	6.22753749585714	1.79678207016667	17.6102351929333	7.0757433323871	21.85478135925
TCGA-G3-A3CI-01	0.827318887933333	0.746941805	1.15474949242857	0.369802323375	0.77567616675	4.94814733557143	6.32122708266667	17.2693625726667	5.31417781948387	17.428136472875
TCGA-WX-AA46-01	0.335373421666667	0.36061576	0.406295063428571	0.177123774875	0.09387721675	4.886695594	1.73415287716667	9.3854044942	6.03956879103226	28.11454464875
TCGA-DD-AACD-01	1.00009601233333	0.663063228	0.640296672	0.105527679375	0.140267226375	6.33897993357143	0.937523449833333	3.52325631333333	4.24866934609677	19.12022810575
TCGA-DD-A73G-01	0.7550547326	0.754697442	0.354335163285714	0.0295494205	0.146573120625	4.68024192142857	1.13335087983333	8.426413953	4.63906897319355	39.34649380125
TCGA-2Y-A9H0-01	3.2430837256	9.952100754	2.759268443	0.532633500125	0.78250492125	13.828033864	0.646184656666667	14.9374425672667	3.06725043354839	9.423884846875
TCGA-DD-AACC-01	12.2243790108667	37.50209427	10.2189548501429	0.5226785185	13.200196883375	14.1269387014286	7.48081170566667	10.481263145	5.47685547432258	39.3450977285
TCGA-DD-A1EE-01	0.4794370632	0.096340857	0.101697880142857	0.051070038625	0.082056382125	6.07422478257143	0.710474432	12.1407936154	7.63700770206452	22.44040981325
TCGA-FV-A4ZQ-01	8.9201822576	26.80230904	10.3230591105714	0.542483141	5.41170297925	14.5340715484286	2.23473244433333	5.49781355706667	3.62914963412903	9.188848747375
TCGA-G3-AAV3-01	4.89818389413333	15.03386784	4.185759195	0.444340647625	4.52601370725	8.83722787171429	2.785570681	8.51493034293333	6.1298857993871	55.832383396125
TCGA-DD-A1EL-11	0.743039759066667	1.103281736	0.867550296428571	0.289850933875	0.509223897625	7.770459729	1.61914931	14.0516226166	4.63222309803226	40.88947323025
TCGA-BC-4073-01	8.43134025413333	7.732836723	5.52171727442857	0.795043801875	4.075936182	26.5398603155714	4.51497011433333	20.4659275361333	6.81914358603226	67.898950728
TCGA-G3-A3CH-01	1.64651429053333	1.216421485	0.989473370571429	0.237932987125	0.99158794175	5.85232879885714	1.893207442	12.0256959834	8.02034102664516	29.839888283875
TCGA-G3-A3CK-01	2.11333207513333	4.48573637	2.36929201585714	0.357404171	0.53325204925	7.93487209942857	1.069682988	17.0263202635333	5.30442987335484	13.3752688135
TCGA-DD-A116-01	0.815963763066667	0.683193684	0.871191298857143	0.09936868325	0.249533492875	5.67946730814286	0.742047266333333	5.485828485	4.70018836693548	24.401376824375
TCGA-5R-AA1C-01	0.7120084522	1.680097818	1.778438021	0.113929892875	0.120794134625	6.62251261257143	3.2796244645	12.7811920081333	3.56555230380645	5.00958473125
TCGA-DD-AAE4-01	4.62238150993333	8.649456978	2.652166869	0.07049678025	0.5898948715	6.15347578671429	2.83413733916667	15.3200417486667	7.27620526751613	18.446948428
TCGA-DD-AACL-01	4.17507243913333	4.349123478	2.50130185171429	0.306827180625	3.3391967	17.6955292734286	3.618916571	10.4176758386	4.79233855922581	12.43776633675
TCGA-DD-AADW-01	1.36320713153333	0.476282567	0.528121597428571	0.166301659625	0.80103940975	16.217145762	1.04254939066667	9.86865402953333	13.6745709466452	138.619852739875
TCGA-EP-A12J-11	1.1714832992	2.242746115	1.31594893014286	0.177567612	0.692690564	7.278602894	1.44156459233333	17.3822917857333	4.94485901664516	35.0027832765
TCGA-CC-A3M9-01	19.0638968789333	57.4178772	22.7585559774286	0.60755779225	1.200947074625	72.942039326	12.6715881088333	3.59288114866667	13.0729876136129	1362.43784085625
TCGA-DD-A3A5-01	0.8483235072	1.606163859	1.13356508528571	0.120490380875	0.06419462425	4.55272794242857	0.493500670666667	20.8678938643333	8.09695200890323	31.35344386525
TCGA-FV-A3I1-01	2.54559037933333	0.758213043	0.724675464857143	0.081876347625	1.197487559375	15.6315494435714	3.06938757016667	12.3158466556	7.47938536041935	101.262854951875
TCGA-BC-A10T-11	0.401070783266667	0.304533303	0.660638174714286	0.210208339125	0.306298505	4.13238459828571	0.8953668635	11.7252051008	3.79260553580645	20.10107281025
TCGA-DD-AAEB-01	0.461660457933333	0.607275844	1.07313768771429	0.06066266075	0.02782591575	2.552127422	0.581854628333333	4.93832617286667	4.71779976558065	5.99991570225
TCGA-G3-A3CH-11	1.7692916476	4.210138798	2.14619073428571	0.428118167375	1.304821658125	7.71134263285714	2.18392562483333	9.8116534098	3.50155909567742	24.736621040875
TCGA-DD-AAE1-01	1.03346933733333	0.142437741	0.562776285714286	0.130846983625	0.382769090875	4.27777773971429	1.79061835266667	13.4037573094667	5.15247208241936	6.649600922875
TCGA-DD-A39X-01	1.0975989136	0.469009042	0.556406493857143	0.054285143	0.54537365225	5.74561713357143	4.7722079525	14.140251479	5.84512625096774	42.9991735185
TCGA-DD-AACG-01	1.59226734406667	1.038119078	0.632677649857143	0.059895973625	0.216629110125	15.8607442317143	2.09992277616667	3.74573198333333	3.19852874864516	2.354540500875
TCGA-DD-A4NN-01	0.442637060733333	0.13939029	0.496397878428571	0.0686177645	0.3938861815	5.79445302914286	1.000954803	13.8869379322	9.02291469006452	94.464434447625
TCGA-K7-A6G5-01	1.3510741526	1.435627341	1.02162323685714	0.085023782125	0.51035441875	7.65812821514286	1.959622993	11.5153963988667	4.69933895548387	35.81096340775
TCGA-2Y-A9H1-01	2.20092012946667	2.350847244	2.05974563528571	0.105569275625	0.162430327	3.61841348028571	8.75001627983333	6.36048092833333	3.08834831732258	5.191405569375
TCGA-MI-A75C-01	2.49455740906667	0.461246341	0.604545717714286	0.1788156985	0.13694364525	3.44059618871429	0.7178457775	6.12323609	2.48071018519355	5.29628492075
TCGA-ED-A66X-01	1.7304224104	0.9963606	0.772261940428571	0.09718659725	1.206731014	20.6873423025714	2.37833271433333	14.3466581308667	10.3732107187419	372.381345408375
TCGA-DD-AAW1-01	0.255482342333333	0.147031963	0.267620296428571	0.172517800625	0.096835884125	3.028343371	0.706055009	11.1075043286667	6.79516064106452	9.176065116625
TCGA-DD-AADB-01	5.29873409446667	9.39440155	4.13494899	0.561502729625	5.944069505125	12.7827020375714	3.32116458333333	16.2925081571333	6.03541790351613	22.657141794
TCGA-G3-AAV1-01	0.356081617133333	0	0.159132796714286	0.122374068375	0.14996883175	7.67051890057143	1.081287692	11.6287560982	8.65542711703226	24.739189844625
TCGA-DD-A4NJ-01	2.23771488226667	1.00619936	0.837313522142857	0.155456235125	0.60226038625	14.9813120704286	3.10218310366667	15.7376184102	9.99562451958064	46.28875708275
TCGA-5C-AAPD-01	10.4900730324	5.775505543	2.524252639	0.369797044625	12.259241497875	12.7364074335714	3.45740064466667	4.70531269093333	6.25623765719355	65.768981111625
TCGA-EP-A26S-01	0.609984293533333	0.278595328	1.20882798114286	0.243410076	0.0818409205	3.909541543	0.885233530166667	8.11340522393333	7.90197966467742	22.629321821875
TCGA-BD-A2L6-01	1.481733595	1.190872908	0.897315004	0.123457452375	0.1078682075	4.53884227414286	1.158414098	9.10987440446667	5.84905780570968	20.303820815
TCGA-DD-A1EK-01	1.13051817533333	0.598130763	0.508093056428571	0.14836512575	0.086875784125	9.29201380671429	0.611756224166667	16.7248017635333	7.01832995177419	21.228817065125
TCGA-RC-A6M4-01	0.2586188682	0.021549361	0.0906979554285714	0.016370936875	0.015815319	3.33147878071429	0.371146603333333	16.6091065992	4.49363333012903	7.943779223125
TCGA-DD-A1EH-01	1.09594385873333	0.933120489	0.770206542857143	0.167169147875	0.648176515875	9.84452492842857	1.433315125	12.1001884248667	12.9500610402581	85.603441788375
TCGA-ED-A7PZ-01	0.481114321133333	0.620951116	0.117847046714286	0.0331343595	2.1599796805	3.96578026057143	1.10622923883333	4.28732813353333	5.02307364303226	28.3502711295
TCGA-CC-A9FS-01	0.6983570486	0.546095252	0.506977503428571	0.1460855595	0.268099361625	6.20425252442857	1.51949825016667	22.1499009780667	5.74670815122581	19.19481484575
TCGA-CC-A3MA-01	1.27474912413333	1.018810034	0.864861279714286	0.131007259125	0.154161276375	19.8479512585714	1.64830325066667	4.181131966	15.4650728450323	241.954144519
TCGA-DD-A4NH-01	4.34510907293333	0.551354051	0.482521291857143	0.180939711	0.307459496875	29.3161843935714	10.2979958945	24.6283801302	6.84597742751613	64.53080580475
TCGA-FV-A2QR-01	0.607713418466667	0.501593173	0.872757079714286	0.0828165245	0.043168764625	7.50337746271429	1.13263609583333	14.9099662604	10.7505262780323	51.619060352625
TCGA-2Y-A9H5-01	1.943099872	0.728821695	0.534786328142857	0.0926497085	1.217445840875	6.49572131442857	2.35157709816667	15.4774108560667	9.25720070322581	138.961881998625
TCGA-5C-A9VG-01	0.755994993333333	0.326961815	0.281760943142857	0.101067135625	0.19296037325	4.70345606571429	2.0031486585	20.5705958858	9.94475254774193	148.029134938375
TCGA-DD-A11B-11	0.506297921266667	0.642908394	0.604682517857143	0.15015892525	0.8986176085	3.18840891542857	0.960384305	11.2298273518667	3.86104829451613	29.875227568375
TCGA-DD-A39X-11	0.723096573266667	0.680265248	1.05296228614286	0.207001626	0.272492234375	4.15171914028571	1.3709105245	12.1827964132667	2.5093472493871	15.089710205375
TCGA-PD-A5DF-01	1.54469363533333	0.296462238	0.364721065	0.05862073925	0.237707646	13.2041015961429	1.08639820916667	9.13325922966667	8.44090479483871	155.665739715125
TCGA-DD-AAD6-01	0.5155670176	0.124492191	0.0939255217142857	0.033331405875	0.011415943	14.683718334	0.534911787166667	6.74309200093333	1.36416893051613	2.526718209375
TCGA-DD-A73F-01	5.10486051313333	12.20556355	4.22419784685714	0.510765661625	0.56831327775	12.8983302612857	2.15589806316667	20.0134384874	7.35712245409677	20.160709128125
TCGA-DD-A1EI-01	1.5767997286	0.472057015	0.619660256	0.155073595875	0.585698030375	12.6890398774286	3.36231715266667	12.8604963321333	11.722103060129	104.19114771125
TCGA-ZS-A9CF-01	1.44691620033333	0.575502634	0.615342687857143	0.337253843125	0.143114808375	6.37719553657143	4.53088980883333	46.1346826069333	10.6518151400645	21.903521652
TCGA-RC-A7SH-01	0.738881694733333	0.181898922	0.278992599857143	0.046539721625	0.180466556	4.70077149971429	0.321974057833333	10.0429608053333	4.15223823383871	35.80730363175
TCGA-ZS-A9CE-01	0.362446502933333	0.121437579	0.0858474744285714	0.03850243325	0.0309903855	4.52358911757143	0.312739981666667	10.7022067552	4.45765298464516	9.353644764125
TCGA-DD-AAVV-01	3.80831192106667	1.425258398	1.27518657385714	0.263304035125	1.780004903875	15.2233807352857	4.3760974605	7.420641122	10.6234253371613	91.12646369325
TCGA-CC-5259-01	0.932593015266667	0.954354107	0.676889656857143	0.087898037	0.07613210925	2.87962531771429	2.52601279716667	4.697917543	1.74410840932258	3.187588670875
TCGA-G3-A7M7-01	0.717011658733333	0.139302462	0.492805171142857	0.038190029	0.092658156125	5.16519990371429	1.054650154	14.3110771402	4.34104925254839	21.599337775875
TCGA-UB-A7ME-01	5.87526547113333	5.916409492	2.22558279914286	0.186971964	5.7866040695	9.09131220385714	3.51465497166667	15.5064521561333	7.24977305467742	82.658842514
TCGA-DD-A4NK-01	0.514445753933333	0.316488683	0.933212668857143	0.176209099375	0.0684812515	4.28864426028571	1.15094488966667	21.6304194088667	7.53596240706452	24.729583699375
TCGA-BD-A3EP-11	1.4730253934	1.205947995	1.53994447371429	0.336210989	1.400965154375	7.86603115185714	2.858173718	14.8037699701333	4.074202644	29.956607819
TCGA-DD-AACS-01	0.672855308133333	0.097322091	0.373559966571429	0.064265937625	0.09300623	8.30103503857143	0.559102538333333	27.0235556922	5.505177165	18.458392584625
TCGA-DD-A39W-01	0.6997412828	0.409789085	0.809766738571429	0.163389170625	0.36537628675	5.25421237914286	2.05599399466667	6.51709207393333	8.29889009316129	10.108011792125
TCGA-DD-AACV-01	1.28460215406667	0.079941273	0.117018818428571	0.064626828375	0.04419531125	3.05043310142857	3.82622847983333	19.6359522859333	4.94622703958064	14.262976043
TCGA-CC-A7IG-01	1.1585423706	0.131322056	0.246590079	0.0258199715	0.225364809375	5.45795573042857	7.242875179	6.58806234033333	4.15380139358065	42.28375074325
TCGA-DD-AADV-01	1.0317529112	0.653333724	0.852161101571429	0.15480563125	0.214898908625	7.87261373714286	2.92320668216667	24.2717334291333	8.89291454358064	92.5270333555
TCGA-CC-A8HS-01	2.01924915893333	0.332979649	1.096010502	0.200618142	0.882310871	11.0525739495714	2.43307543283333	16.7630334514667	9.14830758493548	43.630043627875
TCGA-BC-A10W-11	0.871506427733333	1.786418915	1.344212522	0.471731283625	0.43138458725	6.96450786028571	1.42676451566667	10.7991510165333	2.865918981	25.66490389625
TCGA-DD-AADJ-01	0.842114158	0.370846421	0.624590094571429	0.028285814875	0.326127439875	5.76185723014286	2.19343843916667	17.1542398574667	4.24925069935484	6.667206468375
TCGA-DD-AACA-01	0.5362058406	1.109818459	0.987372200285714	0.131579617	0.625370627625	4.477393725	0.684017399833333	8.51925036293333	9.73487227670968	35.936793808625
TCGA-MI-A75E-01	2.10904502033333	1.685310841	1.20581829057143	0.123099659625	0.826149864	6.74760246614286	2.10490146266667	11.9194079474667	7.76687950148387	64.618124118
TCGA-DD-A118-01	0.402241819266667	0.27248615	0.586907207	0.071950238	0.045549439625	6.00920721942857	4.09075972683333	11.9856059078	10.1748718522258	93.552134217
TCGA-BC-A10Q-01	1.23992911466667	0.761512399	1.34111312242857	0.14007515275	0.366437943125	7.41840320871429	0.963243080166667	7.88641602886667	5.86728569783871	118.167829193625
TCGA-DD-AACA-02	0.207122923	0.144730166	0.374707617	0.099924444375	0.050613607875	4.87883381985714	0.378748583166667	14.5883580684667	12.9833604613548	28.5150810465
TCGA-BC-A3KG-01	0.848605045666667	0.626112223	0.391310270428571	0.08703023425	0.07549813775	3.145554815	1.179367762	19.4514654918667	6.31284336625806	21.55154470125
TCGA-CC-5263-01	2.10487672993333	0.987489164	0.52167769	0.0808561565	0.3138299025	18.0818861891429	12.4263361093333	13.1262248542667	6.91081792283871	70.148730143125
TCGA-BC-A69H-01	2.57766992213333	1.064724326	0.547647802714286	0.02559393525	0.302212161375	9.7993585	2.0150586465	3.45864926146667	4.30813626067742	34.35044265725
TCGA-DD-A11A-01	0.3669884292	0.148263559	0.664302622571429	0.12271933025	0.054106961625	5.432766357	1.01662516466667	17.2657008335333	9.4370558156129	11.533847095
TCGA-DD-AADR-01	1.11266842346667	0.76022917	0.762107917714286	0.278812922	0.14842820025	5.35918894057143	1.36130067516667	12.4435131580667	4.62993794212903	8.030125959375
TCGA-DD-A3A7-01	0.988969019933333	0.44148469	1.02714064928571	0.03270368325	0.274460348125	3.98493435	2.9539429985	10.5962664833333	1.96058686209677	16.8023420895
TCGA-DD-A11C-01	1.02809294613333	0.239902109	0.867791287428571	0.227453211375	0.277956866875	8.08667182871429	1.95771743866667	21.0311304159333	16.9118180752258	74.488540421875
TCGA-DD-AAD8-01	0.800482135866667	0.557681799	0.618154360571429	0.146622501375	0.122192164125	3.68098144871429	1.44765822283333	19.7597946682	4.31087186722581	39.476897293875
TCGA-CC-A8HV-01	3.9963929056	0.078823626	0.216326017428571	0.061023607	1.430708147125	11.0255055505714	0.900096433666667	13.5047334058667	3.36289239016129	46.07315502625
TCGA-DD-AAVW-01	3.6927911252	0.582169831	0.704252860142857	0.169939660625	1.484101058	13.0832845995714	5.14825805016667	13.7802444180667	13.5299098102903	169.4389457335
TCGA-ZP-A9CV-01	2.07433809433333	1.250234604	1.08096606171429	0.252806650125	0.498137901625	10.7427584098571	2.42487003216667	15.2277036968	7.62622394948387	75.051196730875
TCGA-ED-A7XO-01	1.99324417313333	1.866755843	1.25582023814286	0.158378819375	1.16341610075	8.38726748257143	2.225193945	15.0152342522	6.80146892706452	84.15935299325
TCGA-DD-A3A1-11	1.55553843886667	2.393981218	1.23481245142857	0.11090709325	0.440107847625	6.46165535314286	1.73370654016667	8.846200634	3.48037082435484	24.598384901
TCGA-2Y-A9GZ-01	0.6000687116	0.351717383	0.466705569285714	0.14818839025	0.545516434125	4.26863050057143	1.03031054816667	18.0243140703333	9.81344311245161	12.719983965125
TCGA-ZP-A9D0-01	0.517161499266667	0.197895229	0.379378118714286	0.076560580875	0.08308562225	3.63006462157143	3.14635634933333	46.3919704837333	6.07893684203226	33.852274017125
TCGA-EP-A3RK-11	0.30228601	0.34429881	0.431768484	0.18669017575	0.26298566625	3.57733244985714	0.907968176666667	11.4886317104667	2.84451954164516	25.55351016225
TCGA-DD-AAEE-01	0.6567134502	0.16729413	0.321381964857143	0.071484766125	0.14697823175	3.61954925271429	0.945247059	10.0915084876	5.65787432506452	20.589794353
TCGA-ZS-A9CD-01	1.11115946893333	0.667642474	0.512100362285714	0.085613639375	0.307842756125	8.78800734428571	1.5156863605	9.78226551726667	7.66524984932258	49.328623570625
TCGA-CC-A8HU-01	2.5740915408	0.200433642	0.496812569571429	0.078039837625	0.49368208475	6.233798065	0.978175126166667	14.5843111598	6.4528978996129	48.327938687375
TCGA-FV-A3I1-11	0.720126616	0.245426118	0.755974322571429	0.42415558575	1.03683094575	5.49095840071429	2.25596955933333	17.0818065553333	4.35936984967742	26.70592872025
TCGA-ZP-A9CY-01	0.764576459666667	0.869615972	0.587464046714286	0.19586623225	0.276055577125	8.66464994657143	1.72670071633333	23.4366902222667	6.70887033980645	51.63541481825
TCGA-DD-A73B-01	0.4821903308	0.161084279	0.469708472571429	0.139242878125	0.115708386	3.65858736557143	0.687120587333333	28.6970159792	3.92075531270968	7.52330315575
TCGA-MR-A520-01	0.381699066533333	0.691323876	0.619825938571429	0.19545075675	0.16105326025	3.43828551471429	4.37774482883333	19.5179620896667	4.20629629529032	11.140591541
TCGA-CC-A3MC-01	2.00128370773333	0.19350256	0.30345305	0.028054718125	0.48639999825	6.53212780514286	2.7584689975	12.1748292282667	6.30652208087097	93.049417882875
TCGA-DD-AAE0-01	2.00849966913333	1.271775961	0.973367462142857	0.070322731375	0.427841492875	8.52790056171429	0.698150470833333	2.764553302	5.87418126683871	100.0495998405
TCGA-BC-A10S-01	1.5985926152	1.109599233	1.87808803157143	0.390937661125	0.494394613125	9.86527580028571	2.0069436175	8.8185783696	12.7024940180645	65.454462984375
TCGA-DD-A1EA-01	2.1855616758	3.736183643	2.404858276	0.280125061875	2.2940584825	10.2348862038571	1.526555224	11.0571461275333	9.76597143680645	12.703384433125
TCGA-3K-AAZ8-01	2.07827425993333	1.37752068	0.783560959285714	0.1653409815	0.391462991625	3.53028246128571	1.59679840133333	10.3093875848	4.73700795	15.720926294625
TCGA-FV-A2QQ-01	2.19081736213333	1.643489718	1.18325451642857	0.1127781235	0.65527300725	9.83465349642857	2.732868584	12.7843132258	6.0683827723871	40.56563627275
TCGA-DD-AACI-01	6.85330895333333	12.00934029	3.91001400528571	0.502155087875	0.380580314625	12.115474905	24.0726048393333	12.2614717282	5.06665775283871	29.70104120425
TCGA-DD-AAD0-01	1.0754947146	0.248334855	0.310515621428571	0.04191336575	0.160442052875	4.05133955971429	0.288486391333333	11.5209877868	5.35588995403226	5.61363812925
TCGA-DD-A114-01	7.00619080126667	14.59408474	6.06882808085714	0.51379136375	10.20965936725	21.6302051894286	15.324598629	6.8132689372	14.5038834592903	613.6590699315
TCGA-2Y-A9H6-01	2.92206226593333	1.418276787	1.09683701357143	0.291310800125	1.31575798625	6.48871723171429	4.72557358383333	24.1598169698667	10.6293325260968	91.265825445875
TCGA-FV-A23B-11	3.17864560626667	4.782180309	2.18922265114286	0.201624603375	1.6481831615	8.82310610228571	4.556660488	12.0887084497333	5.67858482290323	61.01583914075
TCGA-G3-A25U-01	0.531254401866667	0.311648935	0.480681406571429	0.139793376375	0.11692939125	2.56928152057143	0.614618340833333	14.8577972955333	6.16431545903226	13.07132056175
TCGA-FV-A3R2-01	0.969567011533333	0.589716256	0.648607368	0.07720498325	0.030239168125	8.97933479828571	25.1329923366667	16.2000980434	7.54093684287097	11.24325127825
TCGA-ZS-A9CG-01	0.647560786666667	0.405220389	0.805992946	0.125740618875	0.2262676605	4.07915034842857	1.3159888755	10.2340520961333	7.97193304503226	15.48957396225
TCGA-DD-A1EG-01	2.79846003473333	1.830926895	1.28680498685714	0.144573722	1.63493074425	12.4539544082857	3.79041919633333	5.87178021953333	7.34426649029032	68.54143464
TCGA-RC-A7S9-01	1.48576236086667	0.977752566	0.792271498428571	0.104485741875	1.04739141625	6.34931984085714	2.0040994285	16.8325624239333	3.130861622	6.377401274
TCGA-CC-A8HT-01	1.81764763973333	1.139785647	1.18422499928571	0.361242557	0.26858105575	12.296472397	7.63069828283333	8.5451467408	3.98534267477419	17.443826644625
TCGA-2Y-A9H2-01	1.9453195528	1.533133149	1.58618656671429	0.311045104625	0.457391477375	30.7987280697143	9.81835736683333	6.8378869834	6.0807882673871	68.696871578125
TCGA-DD-AADC-01	1.15999944006667	0.567117751	0.715078019714286	0.120534627125	0.39369505775	8.01892870228571	1.46263189866667	6.50309335233333	6.02008506551613	33.864097739125
TCGA-EP-A2KA-01	5.06084163753333	7.313801765	2.80384627642857	0.50425393875	1.300079536625	7.465025118	4.47029244916667	8.33202914813333	3.28343154209677	20.89928958125
TCGA-WQ-AB4B-01	1.01246571213333	0.20124042	0.198836387285714	0.081212509375	0.0989907535	5.13462076114286	1.2183460065	8.58960056433333	4.37887653419355	33.290532777875
TCGA-DD-AACW-01	1.25104409426667	0.490736723	0.70857648	0.19975687425	0.354772676375	6.87471266742857	2.6494394615	27.493785101	5.98266760354839	7.26314872225
TCGA-DD-A39Z-01	0.525074769066667	0.583636284	0.572660079428571	0.05599731575	0.042110135875	2.57753947857143	0.638318249333333	8.2811913948	5.30966608	5.2591196375
TCGA-BC-A10R-11	0.560176404933333	0.556215107	1.02732970028571	0.26964906575	0.269608384625	9.70375023557143	1.99872059633333	17.2349884667333	3.68530760796774	19.819661683125
TCGA-DD-AAE7-01	1.34748366573333	1.686697721	1.27475253071429	0.18316909275	0.83718846825	4.80534066085714	2.11271371933333	20.3265377824	5.78517196254839	39.826420346
TCGA-DD-AACH-01	0.9650218428	0.295182496	2.98667460057143	0.47178610975	0.276962651	12.248377792	7.413701545	11.9824939044667	9.27118452748387	61.272740314875
TCGA-LG-A9QD-01	0.849473817733333	0.6238873	0.644424730142857	0.12439332025	0.756680856375	3.28297879014286	0.730603079166667	13.2172413936667	3.02783253922581	18.9841248325
TCGA-BC-A3KF-01	0.6806218794	0.37120074	0.305973016857143	0.13123673875	0.18388581475	5.18937412271429	3.20785397333333	18.2817085498667	8.13190683012903	18.32850308625
TCGA-DD-A115-01	1.57991713433333	1.339339018	0.604323951285714	0.25478754325	0.0968014305	5.95434127157143	1.3143029525	29.7620610235333	8.62404288793548	78.339134567
TCGA-DD-A3A3-11	0.682585698066667	0.991636097	1.55907948214286	0.38730381	0.779523019625	15.2567219218571	3.19894385316667	22.4912401389333	7.91350024354839	45.528279020875
TCGA-2Y-A9H3-01	9.0868307926	4.346921921	2.44450762857143	0.20643227525	4.320780444375	5.80181891142857	2.79869610933333	8.23140833306667	8.95681582674194	35.38928997475
TCGA-G3-AAUZ-01	1.98473111926667	2.601371288	1.07527736471429	0.10373043075	0.81461726575	6.28861096985714	2.0534845665	17.4579510376667	4.17012590951613	44.66112901175
TCGA-BC-A217-01	3.21197281466667	1.648915648	0.916103517857143	0.338812153875	0.622090490125	8.73301845742857	2.23775528866667	19.2351646099333	2.74103771696774	22.490459408375
TCGA-G3-AAV4-01	0.652735682866667	0.034984767	0.221260242142857	0.140809758125	0.082022145125	4.69801170357143	1.2399062075	5.9657845918	11.1708398654194	11.981125245125
TCGA-DD-AADI-01	7.1365882634	7.883090973	2.79724199857143	0.244997380875	2.38838209225	9.046156853	8.05122172766667	7.308886418	6.96373414735484	66.168087713375
TCGA-FV-A3R3-01	1.24615491073333	0.963123202	0.973798907285714	0.126536309125	0.31511293275	9.56348342557143	3.148101896	18.5895710004	18.4730025216452	130.097857088875
TCGA-CC-5261-01	7.17289187546667	3.412066698	2.15500243971429	0.257380219125	20.1777717035	13.6666695221429	13.3064177023333	17.4342149479333	18.921944177871	354.262279763625
TCGA-BW-A5NO-01	2.2690279052	0.695347309	0.754328678714286	0.2170045095	1.2034159555	9.28145207642857	10.6078657698333	41.6692308429333	11.0273877599677	20.111695795375
TCGA-DD-A4NB-01	2.22028879446667	1.897224188	1.97929925471429	0.22933769575	0.17159115725	10.2846731805714	2.55265628033333	17.3590470934667	14.5775053875806	695.232299929625
TCGA-2Y-A9H4-01	1.0845227288	0.799836695	1.003546253	0.17888511025	0.108362038	5.07526097385714	2.57427065583333	12.940393676	6.13295101451613	16.07844461675
TCGA-DD-AAVY-01	0.334951823666667	0.271016419	0.660987188857143	0.119077493375	0.065437452625	4.13557541414286	0.6304620555	11.6192933445333	7.83250261745161	7.97708370525
TCGA-XR-A8TD-01	4.80079293873333	8.867031097	5.93225466542857	0.275968017125	2.952384288	15.1396747495714	2.182321644	15.4022896615333	10.9702491719677	127.740968904
TCGA-DD-AADG-01	0.507189644666667	0.497387648	0.611226293857143	0.09595528275	0.159535894875	4.15756409128571	0.407194695166667	7.2319903018	7.52408426858065	12.713116465125
TCGA-DD-A4NE-01	0.427979703066667	0.029590225	0.253960397	0.08892527325	0.039066078125	3.952691864	2.78892540866667	14.5373909360667	6.59022489780645	66.87257161625
TCGA-2Y-A9H7-01	1.3753600978	0.371454298	0.444553783428571	0.0901326165	0.3367158105	4.90170616142857	4.37375170933333	20.529573187	6.10148826887097	4.26414203125
TCGA-ED-A7PY-01	0.5985646804	0.469210804	0.562395888857143	0.068076173375	0.232532759875	3.381455773	1.31702155666667	17.6918708601333	3.42557934654839	12.977004095375
TCGA-DD-A1EI-11	0.749835062	0.381315798	0.711223444714286	0.212176954	0.46443984875	5.94949352728571	1.07191852516667	12.1249217992667	4.35168330629032	30.9341547415
TCGA-BC-A10X-11	0.437897233266667	0.490448296	0.841820844428571	0.473227642	0.269176741125	4.76926142385714	1.48169873966667	16.8020754604	4.540082162	25.889354287875
TCGA-G3-A25S-01	1.06463497626667	1.026889801	0.414837799571429	0.24128685525	0.1485696635	21.2233866771429	24.5144336743333	17.0944513956667	2.75434561509677	3.889473914125
TCGA-DD-AAE3-01	0.3741772986	0.135613695	0.435238352857143	0.04235642725	0.13803937475	5.10304941071429	1.69899172483333	10.532553853	12.3554298172258	35.400319918125
TCGA-YA-A8S7-01	1.92067892846667	2.421339035	1.54051831785714	0.294362420875	0.467646517375	54.7780455888571	13.6454996115	8.6083389044	7.94818798067742	165.04599855
TCGA-CC-5260-01	3.09728074986667	2.762528896	2.37914211442857	0.28348649575	0.871233363875	15.4912322925714	3.26158790783333	6.19288003106667	13.7997555181935	551.322328893625
TCGA-K7-A5RF-01	1.89128520373333	2.498164892	1.40796182485714	0.185212809625	2.69770675175	11.5264321738571	1.7250172715	15.9298789253333	6.15076477883871	57.9622198805
TCGA-CC-A5UC-01	1.5042120356	0.89421612	0.681745091714286	0.098563079625	1.13449311075	12.780637979	1.31484949333333	12.7496119661333	8.28261032048387	62.858324758125
TCGA-DD-A3A6-01	1.49520504653333	1.852757335	1.12819918557143	1.09669161775	0.70081853	5.11490315457143	2.2636598945	3.16803685926667	11.9778478397097	216.612733351
TCGA-FV-A3I0-01	1.96505839113333	0.48148033	1.61773360857143	0.144384468625	0.35637911125	23.2858585354286	1.08734999366667	2.62974162286667	8.47790920367742	194.2053841295
TCGA-CC-A7IF-01	1.36800246693333	0.047422897	0.306363532142857	0.05248902225	0.13130835025	2.90803581842857	0.658350976666667	9.821056017	4.47225908306452	24.911465026625
TCGA-FV-A496-01	0.834083481733333	0.14395687	0.114551907428571	0.049938747875	0.09162515875	3.05938712514286	0.630747427666667	15.2125598286667	4.01916338345161	9.306493965875
TCGA-DD-A4NP-01	0.405021647466667	0.290625393	0.726511424714286	0.164706113125	0.3023865665	5.67646269785714	0.837687286333333	8.08242627086667	4.19673671964516	11.72171520175
TCGA-DD-AAED-01	0.8870235094	0.259387046	0.322716264285714	0.111993792125	0.378905216	5.72221324257143	0.9961887175	25.1917512368	1.84575946564516	3.53979045375
TCGA-DD-A73E-01	0.274831687733333	0.457565963	0.303973543857143	0.4125946655	0.155189412625	3.05320469657143	1.08644187266667	6.49683829506667	11.3718718475806	10.02464139425
TCGA-BC-A10Z-11	0.721394562866667	1.349681497	0.807819792285714	0.1038681635	0.236618769	4.463764925	0.859434536333333	18.0001821349333	3.46460470496774	24.235350365625
TCGA-CC-A5UD-01	0.903925363866667	0.540755093	0.726010960142857	0.212445255375	0.483077619625	6.21113094071429	0.9146191855	6.412537218	9.09949009735484	17.794812079
TCGA-DD-AACK-01	1.24113853566667	0.457850635	0.374038353571429	0.05708527275	0.05402486975	7.959318923	0.7921693415	13.6814702918667	7.57665880729032	16.973806233
TCGA-DD-A1EB-01	0.970442593533333	1.24606204	0.953609467571429	0.141745906375	0.056841991	2.45141929671429	0.779651879333333	10.656852383	10.8704186632258	25.8818523315
TCGA-NI-A8LF-01	0.625382763133333	0.338255137	0.573500940428571	0.107755283875	0.33854036275	2.70210946757143	0.795387815333333	8.9344892096	11.0653788841935	40.214820891
TCGA-ED-A4XI-01	1.708368496	2.258635998	1.44448645585714	0.266906404875	0.330697606875	10.4756268778571	3.41297540266667	18.3695871583333	9.00475554103226	170.65917295675
TCGA-BC-A5W4-01	3.89255929513333	0.067368276	0.177117398428571	0.041115961625	0.058969294	2.42737999785714	1.55927556666667	10.4330522144	3.06544815683871	4.39477637975
TCGA-DD-A4NF-01	0.342421884133333	0.314742088	0.586884388428571	0.050994239375	0.049388201625	4.63875939757143	1.66237460066667	5.79029040613333	12.709529536	8.951285008125
TCGA-DD-A113-11	0.370744166466667	0.302699804	0.391298855142857	0.122620490875	0.10405709825	3.74426470285714	1.0268571775	13.6767845975333	2.45524383032258	22.651595379125
TCGA-DD-AACT-01	1.55951837233333	1.631685257	1.973607107	0.2128746555	1.031200802875	5.05206239671429	1.337381077	10.3483213944	4.84217323983871	48.460733889875
TCGA-DD-AADK-01	2.14280109286667	1.087583184	0.776289375714286	0.092653176	5.112439744	7.53513893914286	2.5474776475	7.41812692993333	5.87428451919355	47.908702154
TCGA-DD-A3A2-11	0.432837084666667	0.849858165	0.890087638571429	0.2829179605	0.47826661775	5.45546945157143	1.8705657215	14.9746699603333	3.54403983851613	24.519173045125
TCGA-BC-A8YO-01	5.04815353926667	11.78048134	7.74691661728571	0.73811851275	0.5794570865	15.685072796	5.525368253	19.1007661342	6.56729383832258	20.551770287875
TCGA-FV-A3R2-11	1.38585856413333	2.586485863	1.476481851	0.309706659125	0.3386764345	9.35693973342857	2.31838684033333	17.0935022996	4.45195615074194	29.119834678
TCGA-G3-A5SK-01	0.653156255933333	1.007490158	1.73913814342857	0.758782835	0.2409932805	4.93589958542857	1.13148146866667	21.7531528386	2.85685297883871	17.852651006125
TCGA-DD-A3A2-01	0.2608265754	0.267529696	0.500587729428571	0.147004033	0.256469246875	1.57751451214286	0.8152068835	6.7740999014	3.20835597619355	11.916346201
TCGA-CC-5262-01	2.322172813	3.399753332	1.61357358528571	0.099168820875	0.547079047125	12.8450034342857	1.6847464845	14.7682158268667	12.4394681347742	174.04358539175
TCGA-BC-A10Y-01	1.35607767306667	1.700071335	1.56044385542857	0.29168934375	0.1880914875	6.76041328928571	3.13052098433333	19.142331435	10.8059417144194	28.60429037025
TCGA-FV-A495-01	3.56340624166667	3.505176783	1.09110090128571	0.083512262	1.19714448625	7.68900631428571	3.24700669783333	8.83123479053333	6.03785121870968	124.849588140375
TCGA-KR-A7K7-01	4.28380441646667	8.715647697	2.30258246285714	0.48004371675	1.125810133125	14.3337669597143	2.5731847865	7.116874625	2.72566188270968	7.22539127625
TCGA-CC-5258-01	2.29344011506667	0.811283886	1.023583954	0.10551959	0.5341961015	52.0898770247143	3.26129864633333	23.9026828064	8.19380808980645	66.364188279625
TCGA-5R-AA1D-01	1.49055928333333	0.79113996	0.859284071	0.17922486075	0.342110769	9.28387517657143	3.86811776133333	14.5051263451333	24.6877237576129	301.525947496
TCGA-FV-A3I0-11	0.153957387666667	0.149393439	0.201997598857143	0.05775181025	0.02752042825	2.97214171928571	0.475825317166667	18.9476612345333	2.14375318487097	18.6762735685
TCGA-DD-A3A4-11	1.4461242516	3.410195589	2.29910344414286	0.5770218745	0.867616702625	15.146476643	2.92705253633333	10.2392883540667	8.55783415732258	82.1678020905
TCGA-DD-A39Z-11	0.291316498466667	0.395938665	0.454824983571429	0.175245579875	0.138976765625	2.156481066	0.5315804655	10.2307141678667	2.10819365687097	19.3547917435
TCGA-DD-A11C-11	0.640894191866667	0.471409082	1.12418391871429	0.3168736825	0.451229654375	7.06588430042857	1.62285718316667	13.6544755626667	3.88550746958065	26.670843946625
TCGA-ED-A97K-01	2.7203127952	1.871622682	1.26425708185714	0.318947862	1.62041009025	13.6537292677143	13.2610900618333	13.3999245072667	11.7098716369032	257.521016245
TCGA-LG-A6GG-01	0.444563865133333	0.084721625	0.106079432714286	0.102005776125	0.0542427415	7.339395291	1.0416135695	34.1113981506	6.99229031787097	9.708926755375
TCGA-DD-A1EH-11	0.5622253774	1.008445978	0.617313443571429	0.173494816375	0.450349765875	3.80075239714286	0.974497166	9.65230151793333	2.89883259696774	18.568381171125
TCGA-DD-A116-11	0.941168705533333	1.561829567	1.12227614571429	0.224498290875	0.668810859375	4.728606466	1.52633845816667	13.6946066332	2.4845162323871	22.450842708
TCGA-EP-A2KB-01	1.53653711193333	1.156319141	0.526984996	0.090489645875	0.085429326625	9.96799648614286	1.096586574	17.3229912857333	5.42643362419355	8.024924867875
TCGA-WJ-A86L-01	2.50224511566667	0.100308657	0.322068131428571	0.16821273825	0.734007163875	4.94445756557143	0.640318653833333	14.5275329578667	3.07530253870968	6.764603056375
TCGA-2Y-A9GY-01	7.19383415753333	14.96835613	5.752501162	0.33055319175	8.583978573625	29.3903099424286	3.54482869866667	8.4761562096	3.61142592596774	7.647110845875
TCGA-DD-AADM-01	1.08981107366667	0.524670184	0.386583198428571	0.058541799375	0.131708941	4.83489285028571	0.925445127	10.1569977618667	3.38708625567742	29.577653311125
TCGA-DD-AACJ-01	0.4136291258	0.101573266	0.168334189	0.026598538125	0.01269606525	4.14749546228571	0.459127677833333	6.37057037206667	3.29215817583871	6.527813606
TCGA-CC-A7IE-01	4.617707068	4.514801979	2.27717540742857	0.124817572625	2.668282382	10.0649314014286	2.3120844265	10.7283921164	5.85105932687097	48.85859679625
TCGA-GJ-A6C0-01	3.95765950113333	0.673210263	0.726544080714286	0.1756437905	0.946863328875	16.7275463345714	2.485074432	23.0166403673333	6.80804028364516	32.116626679875
TCGA-DD-A1EJ-01	0.928041984733333	0.81174916	0.327840119428571	0.0249326535	0.2463430415	37.3668167815714	1.637805908	8.10765917746667	3.92502118190323	13.86060884
TCGA-XR-A8TF-01	1.02840698706667	1.27460885	0.837487094571429	0.108563199375	0.155306100875	5.78997664771429	0.7110124675	14.2537001719333	5.59961672909677	6.66982300525
TCGA-2V-A95S-01	10.694926117	18.44910622	11.4769638537143	1.147067342	4.732469378375	14.2763917784286	4.0803938755	10.3433774494	3.62768341090323	19.63165204925
TCGA-BC-A10U-11	0.370127357666667	0.297192723	0.504414481571429	0.097895365125	0.339139214	3.85249304557143	0.761096063	15.5565525142667	3.32874192045161	29.244240077625
TCGA-FV-A2QR-11	3.17003025786667	5.4754076	3.11241107471429	0.28984521125	1.141586270625	15.1686594142857	2.7563076515	14.8863263907333	4.38186021490323	93.9210328715
TCGA-K7-AAU7-01	2.58637588826667	0.610738397	0.640133743285714	0.08967639925	0.90037886425	14.7966928988571	6.64167640583333	10.9657012028667	6.03709354977419	230.36920842725
TCGA-CC-A7IL-01	0.1868678244	0.22991316	0.174037390285714	0.0193319995	0.0353119	2.57865736585714	0.125604120333333	9.44300734	3.44197576596774	6.966836871
TCGA-G3-AAV7-01	1.7073368084	0.509612679	0.601390503714286	0.092600008125	1.061439834125	19.2976080857143	3.215239922	8.3387113308	7.41842860580645	81.412356618
TCGA-DD-A3A1-01	2.5138519382	1.388239861	0.571904903	0.123593346625	0.031807134	7.37541497614286	1.17389757316667	10.8177882204	2.48549825748387	2.588306365125
TCGA-DD-A11D-01	0.638983725733333	0.505278587	0.287833244571429	0.108150932875	0.097386192	3.42974217871429	1.0631308505	26.9537299030667	11.1322390765806	34.7023160455
TCGA-CC-A9FU-01	1.74854945433333	1.76689744	1.06789014814286	0.188363898625	1.2153696995	5.01984770871429	1.9117260575	9.12998501386667	3.87220190696774	11.06307329775
TCGA-DD-AAE6-01	0.214384196866667	0	0.101418166857143	0.02507445775	0.093158396375	1.551662871	0.2839136855	13.6785420528	2.75168792454839	2.821107235625
TCGA-DD-AADL-01	0.4671160358	0.317368716	0.952242751285714	0.10883560075	0.066337453625	7.07367992357143	0.826148210666667	21.9180857983333	5.52376441309677	14.491009607625
TCGA-DD-AADS-01	2.7515171096	4.982144356	1.29579474242857	0.038509610625	0.194126747625	7.545993121	1.356753054	7.499184703	3.01961753064516	2.68518321975
TCGA-CC-A7II-01	0.486968300466667	1.158331394	0.612750523857143	0.0672231805	0.274045359125	4.53968898314286	0.431056148666667	2.73186506553333	7.67081427467742	140.53031577725
TCGA-5R-AAAM-01	1.24792596926667	0.939712286	1.40822660385714	0.195667265875	0.594605579125	14.288360561	2.98081949366667	13.7878678538	11.0567681028387	153.2271837435
TCGA-CC-A7IK-01	0.551657746	0.141223565	0.835173385857143	0.197470419125	0.070301323625	4.59547205842857	1.2888487795	6.9387688242	6.16478365467742	9.76672502475
TCGA-GJ-A9DB-01	1.138626651	0.816386998	0.639239587	0.19775791275	0.432168335625	11.3555765577143	2.95305070783333	26.6252367461333	9.85206795793548	71.30898105625
TCGA-DD-AACA-02_Rep340	0.1741346132	0.094761372	0.463995446142857	0.025021661625	0.0226914875	3.77289634157143	0.170227948	5.4602449014	7.75222665780645	9.2436610285
TCGA-G3-A25T-01	1.28595738173333	0.81195116	1.963585949	0.157148491875	1.22302062775	5.69369596214286	2.42092060533333	3.7318293016	5.87825072883871	136.875834360875
TCGA-G3-A7M6-01	2.90985882693333	2.663331985	1.060900884	0.233220044	2.733414702125	16.959981501	5.56846121966667	8.42184417353333	15.2666148880323	87.49043166925
TCGA-DD-A73C-01	0.987533757666667	1.339606643	2.54952816785714	0.37991254025	0.165449494375	5.90462079485714	1.9832442355	19.3607016279333	16.301427127129	34.463871389625
TCGA-KR-A7K8-01	5.222085387	14.13218307	4.46347804571429	0.374020916625	1.735903572625	12.9871115517143	2.08911731583333	9.924528905	11.0683103599677	52.141550060875
TCGA-2Y-A9HB-01	2.83625244053333	4.092141628	2.13963924042857	0.160398982	0.68225751125	7.97064492571429	1.41269163166667	21.5658547813333	6.82605380606452	44.70507786825
TCGA-DD-A11A-11	0.8592724834	1.251361609	1.34873261528571	0.55256424275	0.491509475875	9.76722907042857	1.73862336083333	16.9648289666667	3.42603357496774	27.781807737125
TCGA-EP-A26S-11	0.569516522466667	0.554660022	1.77668697614286	0.221428342125	0.189631905	4.32016471914286	1.12791787283333	11.5492071604667	3.47303242609677	21.501615048625
TCGA-DD-AAVR-01	3.435186067	1.850000978	1.19968126728571	0.207162892	2.825877808375	9.96896550514286	7.37289512183333	9.46903789246667	10.7091185667419	77.0017678775
TCGA-DD-AAVP-01	0.703689388466667	1.013075471	0.848292923428571	0.065515454375	0.384285024625	12.87891142	0.682266083166667	4.08015761286667	7.95633774687097	19.51157307875
TCGA-DD-A73A-01	1.713867864	2.162955046	1.22502285871429	0.2143913245	0.107461654375	4.47747140257143	1.18162111066667	14.3679235076	3.91642029667742	10.49049440175
TCGA-2Y-A9GV-01	1.98580942153333	0.602926195	0.690717935571429	0.286034105	0.355323758375	11.7777682364286	2.47904136083333	23.1958762058	10.5336050829032	27.050498269
TCGA-DD-A119-11	0.390507308266667	0.320920855	0.561841020571429	0.215933853875	0.21129681175	12.7561526378571	2.10862113516667	18.1199556610667	4.62091688206452	31.455697873
TCGA-DD-AAE9-01	0.424185310533333	0.23432076	0.281029317142857	0.080933278875	0.0380069335	4.41670724828571	0.853820810166667	5.2870680548	3.04117546532258	2.313355979375
TCGA-DD-AAD1-01	6.19050548113333	5.744218349	2.89385331157143	0.37237062525	13.45620335625	11.3441794082857	7.23936754483333	15.9613273952667	15.1698435581613	240.625676298875
TCGA-UB-A7MF-01	5.28172961186667	11.35684872	6.06922065457143	0.65533644425	0.951899331625	13.363552936	15.1335101901667	9.82240392113333	5.71543844545161	27.847367659625
TCGA-4R-AA8I-01	1.49572701726667	0.204518259	0.804764961571429	0.34156543675	0.315745168875	8.10742925771429	1.35485300133333	12.9921886933333	8.92211510206452	21.331999843
TCGA-DD-A114-11	3.4215148532	3.852035761	3.29300258228571	0.807134215	1.766801785625	11.8584889692857	4.16717336816667	19.883332154	4.47185705	39.528579210375
TCGA-FV-A23B-01	1.7383806298	1.582068443	1.42556410157143	0.168210724125	0.426326309	8.75391413442857	3.79357481016667	14.870734851	10.8845941076452	14.83557085775
TCGA-BC-A112-01	0.5949298206	0.161429033	0.385955105	0.059897603125	1.8822722165	12.5552876675714	2.83334861383333	7.93632241573333	16.277878347871	146.39671303125
TCGA-ED-A459-01	0.725854613266667	0.337748498	0.154546813571429	0.086674206125	0.18194870425	8.54702877228571	2.33388725116667	10.2955091035333	6.38170129474194	29.784893007125
TCGA-BD-A3EP-01	5.08305668033333	2.237742186	1.47553773442857	0.2551989515	21.380374834375	12.505875093	6.80814691833333	11.0511344454	11.5554338410645	113.457376678625
TCGA-G3-A6UC-01	0.459469789666667	0.144574672	0.998052089285714	0.170517288	0.0716381405	3.80366067342857	0.749059919166667	10.5708081574667	7.35520967790323	10.68157242375
TCGA-2Y-A9H9-01	0.793219897133333	0.796763539	0.649294626	0.208047682625	0.26630928275	6.99605558971429	1.01466028216667	40.6200472005333	7.65221024690323	25.389835382625
TCGA-DD-AAEK-01	4.9045705306	5.883100033	2.61988662271429	0.22225560475	4.827190838375	12.2508799512857	4.96614611566667	11.3257690828	8.27518456403226	57.220877823875
TCGA-DD-AAD5-01	1.36174809366667	0.518207192	1.57394172728571	0.138877169625	0.522554462	19.1391004237143	7.5528773025	6.51065151866667	2.77239917222581	48.432578912625
TCGA-DD-AAW0-01	3.2959495972	1.33941555	1.146798861	0.16501398975	0.569153960875	17.350300653	4.10613354	20.6788808843333	8.22638896490323	149.36195374425
TCGA-DD-AAC9-01	1.65897752273333	0.7241382	0.427592086	0.056255807125	2.010684789875	5.79805946342857	1.32654569733333	11.2488808388	4.75184648335484	62.820097079625
TCGA-DD-AAC8-01	0.807649686333333	0.32946983	1.56626873157143	0.16875880375	0.098951647	8.77745164742857	0.929358347166667	7.34409339966667	10.3047331863548	18.306127949625
TCGA-XR-A8TE-01	1.0908781358	0.335394233	0.465572078285714	0.08448035	0.12323832375	5.40640532957143	1.25117222216667	4.2140555784	8.06326470393548	71.199007012
TCGA-DD-AAVU-01	0.508064141266667	0.029968847	0.202721448857143	0.029189974125	0.055470146125	5.01709268585714	0.762006478333333	8.76724583526667	2.74776796874194	7.8162279635
TCGA-2Y-A9GS-01	1.7401775012	0.594882071	0.624865310571429	0.073315946375	0.262157224	12.4594802517143	3.321988186	12.9302969738667	8.10073052870968	65.000576752875
TCGA-DD-A73D-01	0.1499788456	0.050279472	0.227244567714286	0.032265063	0.0459674305	1.65848217842857	0.321379506333333	8.23873673	3.4410909223871	2.7924646675
TCGA-ES-A2HT-11	2.504709611	2.984718323	2.23658496671429	0.4380086715	1.663697391625	10.0506482637143	2.89536769683333	14.2779255388	3.76758891	40.32888443325
TCGA-KR-A7K0-01	0.791733177466667	0.501911402	0.638630242714286	0.123298378625	0.18431799175	7.735856261	1.37601787916667	10.3848517248	5.97762092229032	40.933069029625
TCGA-WX-AA44-01	2.0666632714	0.531641304	0.706875793714286	0.124217834875	0.46592492	10.0032945231429	2.40275170383333	9.83646512973333	4.03289664177419	29.500722590875
TCGA-ED-A8O6-01	2.71368278973333	0.563053846	0.821849446142857	0.059730985875	0.317860348	21.256485854	1.19748850183333	11.546465481	4.69927475203226	60.11633842975
TCGA-DD-AADU-01	0.344296977	0.075656347	0.246711256285714	0.073635504375	0.061640070625	2.23797871414286	0.406189213333333	6.45436354426667	2.11192400474194	5.7153901145
TCGA-2Y-A9H8-01	4.2422289006	5.001867771	2.05657335485714	0.17833825775	1.040100210875	8.06518821628571	1.14799900933333	22.1565519156667	4.73280105929032	39.9600434475
TCGA-G3-A3CJ-01	0.401461189933333	0.272924393	0.548041984428571	0.065239761625	0.120386879625	2.01752087257143	0.442753739166667	6.03765898506667	5.046617391	11.582849146375
TCGA-DD-A4NS-01	4.82012034046667	7.764803886	3.516049161	0.594680911875	1.041076068625	13.0762841878571	5.6136743305	12.1368027295333	17.544238686129	435.245976575375
TCGA-DD-AACP-01	2.3396125772	15.71179962	0.804542485	0.119407288625	0.774974419375	12.5414483564286	0.826983844333333	4.74619122373333	3.35180703793548	7.46842306325
TCGA-G3-A5SM-01	1.2495644198	0.556032002	0.537107752857143	0.14122504	1.400534437875	10.6012818807143	1.93485212333333	18.9638242862	7.57869841129032	83.565603764875
TCGA-DD-AAVQ-01	10.3762029639333	9.030268669	3.49141066657143	0.24568781175	19.267322167625	11.9461947851429	9.9482287175	6.69545693513333	6.77384511590323	53.98741415575
TCGA-HP-A5MZ-01	3.31675062566667	1.199857712	1.22781169414286	0.26220920075	1.191624304375	12.9429023777143	4.78339691033333	12.0502808807333	10.3306135757419	96.78420512125
TCGA-DD-AACE-01	0.5200696986	0.390899301	0.300820150142857	0.03272785	0.199266233	1.98386108971429	0.593943799666667	7.54239102633333	6.15226106864516	14.49350769775
TCGA-DD-A118-11	0.447495477866667	0.584926307	1.298192567	0.345231731	0.11772897375	5.902971498	2.1704759125	14.9424888194667	3.14788016519355	12.536097049875
TCGA-G3-A7M8-01	0.282477416266667	0.147594839	0.167633977428571	0.0992733515	0.16141104	5.83262261328571	1.90856229383333	12.1501402020667	7.35825197264516	25.278335990625
TCGA-BD-A3ER-01	0.963539922333333	0.32992354	0.197323821571429	0.036164027	0.288383413875	6.80709763857143	1.5709734075	10.685802759	8.02641834912903	85.195073321375
TCGA-DD-A113-01	1.48234618586667	2.098527908	0.978531792285714	0.108475550625	0.574541668875	8.62653353371429	1.3108155455	30.8196151874667	8.20713252116129	31.11301646575
TCGA-DD-A3A8-01	0.3118881754	0.241715968	0.824054534857143	0.155611223125	0.127894011125	2.53484174571429	0.702924491166667	5.94119360246667	6.16708656654839	5.8097890115
TCGA-BD-A2L6-11	7.95215925786667	8.077753067	4.46081699928571	0.902370093125	2.670875438125	24.288334335	8.61881926666667	11.8384113194667	6.05699412583871	47.5550991675
TCGA-ED-A7PX-01	1.6410611228	1.610656977	0.813650428142857	0.157012153375	0.582099323125	9.36892179857143	5.76906652616667	3.69185655373333	10.7728180818065	288.6167675675
TCGA-DD-AADP-01	1.3961244468	0.460711002	1.00213656671429	0.129598831	1.422809399625	6.245599061	1.563549434	36.3983359286667	8.01297057780645	45.904303826375
TCGA-CC-A7IJ-01	8.94839115626667	23.23963547	9.76978883557143	0.22161294175	0.65873988875	37.5945539511429	65.950146116	4.33859521313333	8.91463108416129	925.06951797
TCGA-BC-A10U-01	2.76067907553333	0.392181873	0.336933767142857	0.108447152125	0.127222126625	7.88169773128571	1.85325398916667	11.0969907876667	3.23081218490323	12.679960258
TCGA-DD-AADD-01	1.17855001913333	2.690049648	1.17866171785714	0.159967083	0.304943259	7.98238452828571	1.22504906366667	8.01641327053333	5.06856396474194	4.482069232125
TCGA-ZP-A9CZ-01	2.73098960546667	3.926607132	1.77318962242857	0.288284029125	3.570058787	11.8202013125714	5.2516989755	27.5711234689333	7.79586148435484	44.952479423625
TCGA-DD-AACY-01	0.952221253	0.437186599	0.684936101285714	0.041061076375	0.167800708875	4.42535413814286	1.186496146	22.032722464	5.93507605290323	19.865273974
TCGA-DD-A1EC-01	12.2343945096	14.2694006	14.2629809127143	3.736275300375	1.3125726785	23.0306283077143	4.22137707766667	4.7459347078	7.72068181125807	34.425655148125
TCGA-UB-AA0V-01	0.9670142978	1.093759775	1.24835841985714	0.256827543375	0.28442747	6.62967770428571	2.60434761216667	11.970185807	8.57212036690323	74.699495112125
TCGA-DD-A1EL-01	1.2490059446	1.053243518	0.349558824571429	0.186600885875	0.343151476125	13.4772274664286	3.20829830066667	8.52573554613333	4.97216760290323	9.219228228625
TCGA-RC-A6M6-01	8.5187859558	1.024802446	0.693844617	0.050867814375	0.2966473005	8.11109910742857	1.65138684333333	21.9732855901333	4.46896736283871	44.179924811375
TCGA-MI-A75I-01	0.950110373266667	1.13986969	0.568549667428571	0.062853553125	0.21620962575	6.74604137942857	1.63877644066667	14.9716995268667	5.03750444874194	12.292811710125
TCGA-UB-A7MD-01	2.73412997073333	0.544226408	0.950444921714286	0.158410945875	0.280557850125	12.4910075495714	2.32658048233333	13.3944676237333	11.8702124095161	58.920551608125
TCGA-CC-A1HT-01	8.76912836006667	10.13225079	12.4429486728571	1.542104571125	2.56867894975	44.7378011411429	26.0712571795	7.03064372826667	9.4860276323871	95.253265145875
TCGA-BC-A110-11	0.521329714266667	0.640832901	0.857503504571429	0.13593440225	0.19908110775	5.20861010971429	1.7901832	19.9104997433333	3.77931262412903	18.4361799195
TCGA-WX-AA47-01	0.185370100266667	0.044650488	0.0700777638571429	0.013687186625	0.17299488775	5.20307938857143	0.280656259833333	4.29025020633333	1.93184042474194	3.6760907695
TCGA-FV-A4ZP-01	4.49806735126667	3.83384943	1.00571107585714	0.003629919375	0.146524041875	5.26663768771429	4.20625662833333	2.7510737602	2.00521126393548	24.622657852875
TCGA-ED-A7XP-01	1.34927695486667	0.85630703	0.963266651571429	0.239437322125	0.642057612625	10.2658275602857	2.68508764866667	15.7226546594667	8.71865777880645	73.89349353725
TCGA-DD-A39W-11	0.353879135666667	0.390876859	0.769187974	0.253509324875	0.322349878375	4.58599887157143	1.08764834433333	12.3707707092667	3.43995239864516	21.056638296
TCGA-DD-A3A5-11	0.2194821318	0.234851554	0.379181708714286	0.11310109475	0.100464311125	2.03786064528571	0.303171175666667	13.9632812693333	1.29331533787097	10.602834283625
TCGA-CC-A5UE-01	1.31629063486667	0.646688461	0.813919990285714	0.1043754065	0.199440919375	9.74287331	2.88809461383333	13.7556010652	5.49830853193548	4.977126630125
TCGA-CC-A9FW-01	1.736875391	1.765149832	1.10001278028571	0.155775821625	2.074830021875	7.41801181928571	1.26902603833333	9.68302999293333	3.24550838390323	21.240857351125
TCGA-XR-A8TC-01	1.42751041126667	0.132994726	0.146176278571429	0.1051724515	0.085420234	5.43087436214286	1.09684796133333	23.8893892637333	6.29232843635484	36.068842253375
TCGA-BC-A69I-01	0.7381213474	1.470022678	0.843628703	0.099186861125	0.049906056125	4.52543567771429	1.0071043025	8.4544578622	10.8080952475161	41.37616971075
TCGA-DD-AACX-01	0.707543065866667	0.519853234	0.305081895857143	0.068786095625	0.5397044585	5.19746784271429	0.382354955	8.17516189933333	4.93197924896774	4.866559791375
TCGA-DD-AAW2-01	0.361701433666667	0.218702018	1.05035849557143	0.164297701125	0.14325223525	2.303056072	0.775186397166667	6.93100044073333	11.8096168622258	23.326625291875
TCGA-DD-A39V-11	0.573467976266667	1.009323359	1.28970979842857	0.267300778625	0.156640343625	4.05476544585714	1.4839338065	14.6110220593333	2.90100300045161	18.96652115625
TCGA-BC-A10R-01	1.21659974993333	0.232164413	0.205693687142857	0.037892905875	0.212211784125	4.56136765642857	0.987482637166667	10.5589919794667	7.90938944851613	101.786014318125
TCGA-G3-A25X-01	5.7214502024	8.086857796	6.70015045842857	0.373009794375	0.2614677635	14.559264295	1.65046878766667	4.29906594626667	11.3569770957097	91.862712765125
TCGA-DD-A3A4-01	0.0675020030666667	0	0.136276571857143	0.051826148375	0.023962128	3.89927831314286	0.349406043666667	35.851859097	6.23324586332258	9.285221652625
TCGA-BC-A10Z-01	0.2959668868	0.063519575	0.0896735898571429	0.095995320625	0.036677999875	13.2205107412857	2.33746922016667	46.4375724017333	5.04724607177419	9.83696360125
TCGA-DD-A4NR-01	7.9402468366	12.16059971	7.44617948357143	1.689945302875	0.9213077445	27.8345458848571	3.95587455133333	17.2254406276667	8.53602455119355	163.270466712
